# Supplementary material for: Mapping QTLs for Fusarium Head Blight Resistance in an Interspecific Wheat Population
Source: Front Plant Sci. 2016 Sep 29;7:1381. doi: 10.3389/fpls.2016.01381 (PMC5040704; doi:10.3389/fpls.2016.01381)
Supplement: Supplementary file 1 [file Table_1.XLSX]

## Sheet: Suppl. Tab.1
Table S1. Genetic linkage map of durum wheat developed in the 135 RILs from the cross between 02-5B-318 line (hexaploid, FHB-resistant) and cv. Saragolla (tetraploid, FHB-susceptible). Summary of data for all the 4,366 SNP markers: chromosome assignment, linkage group and map position.
SNP Index	Locus name	Locus ID Code	Chromosome	Linkage Group	Map position (cM)
1	IAAV3919	IWB34801	1A	1A-1	0.000
2	Excalibur_c9509_1180	IWB29495	1A	1A-1	0.000
3	BS00009423_51	IWB6058	1A	1A-1	0.862
4	BS00011810_51	IWB6476	1A	1A-1	2799
5	Kukri_c39079_635	IWB44883	1A	1A-1	10056
6	BS00026456_51	IWB7628	1A	1A-1	12973
7	RFL_Contig1027_442	IWB63542	1A	1A-1	22486
8	GENE-0411_723	IWB31866	1A	1A-1	22486
9	IAAV8297	IWB35459	1A	1A-1	24902
10	tplb0053o08_2004	IWB75039	1A	1A-1	24902
11	Kukri_c29150_143	IWB43660	1A	1A-1	24902
12	RAC875_c63624_1002	IWB59783	1A	1A-1	25865
13	CAP11_c2581_302	IWB12795	1A	1A-1	25874
14	BS00022943_51	IWB7333	1A	1A-1	29817
15	Kukri_c46939_83	IWB45715	1A	1A-1	29817
16	Tdurum_contig68827_61	IWB73129	1A	1A-1	29817
17	Kukri_c2446_683	IWB42976	1A	1A-1	33972
18	BS00056550_51	IWB8696	1A	1A-1	43283
19	RAC875_c1710_376	IWB54411	1A	1A-1	46846
20	Tdurum_contig68827_118	IWB73128	1A	1A-1	48461
21	Tdurum_contig26035_231	IWB69234	1A	1A-1	50696
22	Ku_c4823_673	IWB39517	1A	1A-1	53251
23	BS00083459_51	IWB11301	1A	1A-1	53700
24	tplb0036l23_696	IWB74615	1A	1A-1	63343
25	BS00012052_51	IWB6520	1A	1A-1	63343
26	wsnp_BF200531A_Ta_2_1	IWA414	1A	1A-1	63343
27	RAC875_c2654_1817	IWB55944	1A	1A-1	69867
28	RAC875_c56994_301	IWB59245	1A	1A-1	69867
29	RAC875_c37934_285	IWB57361	1A	1A-1	69867
30	Ex_c3941_906	IWB20633	1A	1A-1	70883
31	Excalibur_rep_c92985_510	IWB31414	1A	1A-1	71627
32	Ku_c20069_531	IWB38726	1A	1A-1	72350
33	Excalibur_c18694_273	IWB23185	1A	1A-1	72829
34	Excalibur_c11941_612	IWB22004	1A	1A-1	75099
35	wsnp_Ex_c10783_17554146	IWA1387	1A	1A-1	77020
36	RAC875_c16820_419	IWB54363	1A	1A-1	77478
37	Excalibur_c10689_254	IWB21708	1A	1A-1	78894
38	BobWhite_c23763_350	IWB1739	1A	1A-1	78894
39	GENE-0509_639	IWB31935	1A	1A-1	79357
40	BS00011787_51	IWB6471	1A	1A-1	79357
41	Kukri_c22508_119	IWB42659	1A	1A-1	79357
42	RAC875_c14926_589	IWB54031	1A	1A-1	79767
43	Kukri_c13593_203	IWB41059	1A	1A-1	81482
44	Excalibur_c7026_2635	IWB28549	1A	1A-1	81482
45	BobWhite_c4384_262	IWB3334	1A	1A-1	81918
46	Kukri_c45123_242	IWB45509	1A	1A-1	89445
47	Ra_c22663_367	IWB51485	1A	1A-1	96655
48	wsnp_Ex_c31983_40709607	IWA3373	1A	1A-1	96655
49	Kukri_c46010_146	IWB45602	1A	1A-1	96655
50	RAC875_c10090_963	IWB52903	1A	1A-1	98671
51	Excalibur_c7237_1084	IWB28622	1A	1A-1	98671
52	Excalibur_c7237_1208	IWB28624	1A	1A-1	98671
53	Tdurum_contig76915_88	IWB73401	1A	1A-1	103666
54	Tdurum_contig47183_333	IWB71772	1A	1A-1	103666
55	Excalibur_c12215_352	IWB22052	1A	1A-1	105055
56	BS00022426_51	IWB7075	1A	1A-1	105055
57	Tdurum_contig5008_635	IWB72042	1A	1A-1	105055
58	Tdurum_contig69753_513	IWB73155	1A	1A-1	105055
59	BS00013227_51	IWB6583	1A	1A-1	105055
60	RAC875_c65431_351	IWB59951	1A	1A-1	105055
61	BS00067339_51	IWB10025	1A	1A-1	105055
62	BS00064197_51	IWB9220	1A	1A-1	105055
63	Excalibur_c47654_70	IWB26888	1A	1A-1	105055
64	Tdurum_contig97688_186	IWB74010	1A	1A-1	105055
65	Kukri_c47852_121	IWB45812	1A	1A-1	105958
66	IAAV5931	IWB35115	1A	1A-1	109743
67	Tdurum_contig16812_256	IWB68584	1A	1A-1	112777
68	Ra_c4140_287	IWB52039	1A	1A-1	113884
69	IAAV1463	IWB34385	1A	1A-1	114048
70	wsnp_BF478737A_Ta_2_1	IWA492	1A	1A-1	114190
71	BS00074517_51	IWB10747	1A	1A-1	114323
72	BobWhite_c18773_75	IWB1215	1A	1A-1	114323
73	Ex_c29914_480	IWB20438	1A	1A-1	114468
74	Excalibur_c7692_139	IWB28821	1A	1A-1	115801
75	wsnp_Ra_c6474_11298858	IWA8035	1A	1A-1	115801
76	wsnp_Ex_c3365_6183009	IWA3442	1A	1A-1	115801
77	wsnp_Ex_c8666_14522816	IWA4834	1A	1A-1	115801
78	wsnp_Ex_c6826_11775106	IWA4579	1A	1A-1	115801
79	IAAV742	IWB35339	1A	1A-1	115945
80	BS00028874_51	IWB7700	1A	1A-1	116042
81	Kukri_rep_c81206_235	IWB50397	1A	1A-1	116157
82	CAP11_c2984_419	IWB12821	1A	1A-1	116157
83	IAAV2342	IWB34538	1A	1A-1	116494
84	Kukri_c29652_858	IWB43755	1A	1A-1	116494
85	RAC875_c25442_231	IWB55795	1A	1A-1	116494
86	wsnp_RFL_Contig1186_254286	IWA8230	1A	1A-1	116494
87	Ex_c2389_1828	IWB20216	1A	1A-1	116494
88	GENE-0561_101	IWB31970	1A	1A-1	116494
89	RAC875_c18355_804	IWB54664	1A	1A-1	116494
90	RAC875_c21620_1359	IWB55216	1A	1A-1	116494
91	RAC875_c7847_1352	IWB60520	1A	1A-1	116494
92	GENE-0041_182	IWB31634	1A	1A-1	116494
93	BS00003758_51	IWB5887	1A	1A-1	116494
94	RAC875_rep_c76047_63	IWB63072	1A	1A-1	116494
95	wsnp_Ex_c11374_18361760	IWA1482	1A	1A-1	116494
96	wsnp_Ex_c2389_4478238	IWA2851	1A	1A-1	116494
97	BS00037007_51	IWB8080	1A	1A-1	116494
98	Ex_c801_555	IWB21346	1A	1A-1	116494
99	IAAV7414	IWB35337	1A	1A-1	116494
100	IAAV9022	IWB35579	1A	1A-1	116494
101	IACX7767	IWB36239	1A	1A-1	116494
102	RAC875_c2021_1417	IWB54969	1A	1A-1	116494
103	wsnp_Ex_c18662_27538313	IWA2337	1A	1A-1	116494
104	wsnp_Ex_c25220_34487119	IWA2957	1A	1A-1	116494
105	wsnp_JD_rep_c49359_33578909	IWA6260	1A	1A-1	116494
106	wsnp_Ex_c43586_49862663	IWA3875	1A	1A-1	116494
107	Ku_c2898_1284	IWB39079	1A	1A-1	116841
108	Ra_c11042_1500	IWB50887	1A	1A-1	117648
109	wsnp_Ex_c26098_35349418	IWA3019	1A	1A-1	118337
110	Ra_c12999_321	IWB51037	1A	1A-1	118384
111	Kukri_rep_c99813_69	IWB50585	1A	1A-1	120396
112	Excalibur_c57766_92	IWB27755	1A	1A-1	120460
113	BS00021730_51	IWB6744	1A	1A-1	120481
114	IACX7921	IWB36259	1A	1A-1	120481
115	BS00048887_51	IWB8519	1A	1A-1	120481
116	BS00011835_51	IWB6481	1A	1A-1	121316
117	BS00022201_51	IWB6962	1A	1A-1	121316
118	GENE-0572_334	IWB31980	1A	1A-1	121316
119	BS00072686_51	IWB10619	1A	1A-1	121316
120	IACX542	IWB35992	1A	1A-1	121316
121	wsnp_CAP11_c1029_611774	IWA639	1A	1A-1	121323
122	RAC875_c43011_95	IWB57895	1A	1A-1	121378
123	RAC875_c10506_434	IWB53086	1A	1A-1	122889
124	BS00090408_51	IWB11660	1A	1A-1	122891
125	RAC875_c6338_1887	IWB59768	1A	1A-1	122891
126	D_contig35755_111	IWB16658	1A	1A-1	139258
127	Ex_c25689_1606	IWB20307	1A	1A-1	150837
128	Kukri_c88698_296	IWB48157	1A	1A-1	153251
129	RAC875_c86680_391	IWB60861	1A	1A-1	153253
130	Excalibur_c59894_97	IWB27914	1A	1A-1	153670
131	Kukri_c22434_513	IWB42650	1A	1A-1	154984
132	wsnp_Ex_c572_1138770	IWA4328	1A	1A-1	154984
133	IAAV7203	IWB35308	1A	1A-1	154984
134	wsnp_Ra_c2895_5488879	IWA7824	1A	1A-1	154984
135	wsnp_Ku_c2815_5317230	IWA6835	1A	1A-1	159984
136	BS00023126_51	IWB7434	1A	1A-1	160510
137	BS00067420_51	IWB10042	1A	1A-1	160516
138	BS00087600_51	IWB11515	1A	1A-1	161744
139	BS00087601_51	IWB11516	1A	1A-1	161754
140	Excalibur_rep_c66449_1588	IWB30746	1A	1A-1	162289
141	BobWhite_rep_c63819_182	IWB5406	1A	1A-1	162293
142	CAP11_c1972_285	IWB12736	1A	1A-1	162293
143	RAC875_c31276_1128	IWB56592	1A	1A-1	162297
144	RAC875_c43643_176	IWB57961	1A	1A-1	162301
145	wsnp_Ex_c5192_9203682	IWA4117	1A	1A-1	162309
146	wsnp_Ku_c24239_34199356	IWA6756	1A	1A-1	162309
147	Ex_c5192_943	IWB20856	1A	1A-1	162309
148	wsnp_Ex_c21193_30320134	IWA2584	1A	1A-1	166006
149	BS00021714_51	IWB6733	1A	1A-1	166006
150	IAAV5535	IWB35039	1A	1A-1	171049
151	IACX3047	IWB35897	1A	1A-1	171495
152	Ra_c105707_788	IWB50788	1A	1A-1	174035
153	Tdurum_contig11412_393	IWB67072	1A	1A-1	174039
154	BS00089894_51	IWB11628	1A	1A-1	174039
155	wsnp_Ex_rep_c109742_92411838	IWA5174	1A	1A-1	174562
156	wsnp_BE445113A_Ta_2_2	IWA163	1A	1A-1	177361
157	BS00094553_51	IWB11883	1A	1A-1	177361
158	wsnp_Ra_c9209_15425473	IWA8101	1A	1A-1	179166
159	Ku_c7975_644	IWB40044	1A	1A-1	179166
160	Ku_c13107_579	IWB38367	1A	1A-1	179166
161	Kukri_c13107_100	IWB40969	1A	1A-1	179166
162	Kukri_c53935_265	IWB46385	1A	1A-1	179556
163	BS00065601_51	IWB9588	1A	1A-1	179556
164	CAP7_c1083_283	IWB13718	1A	1A-1	179556
165	Kukri_c12758_617	IWB40889	1A	1A-1	179556
166	Kukri_c29121_226	IWB43647	1A	1A-1	179556
167	wsnp_Ex_c3475_6362087	IWA3496	1A	1A-1	179556
168	BobWhite_c46007_582	IWB3489	1A	1A-1	182896
169	wsnp_Ex_c32590_41222878	IWA3406	1A	1A-1	182896
170	Kukri_c54678_88	IWB46448	1A	1A-1	183402
171	Ku_c1313_1673	IWB38369	1A	1A-1	184965
172	Excalibur_c52725_585	IWB27332	1A	1A-1	188000
173	Kukri_c18017_1696	IWB41872	1A	1A-1	188472
174	Excalibur_c5033_587	IWB27132	1A	1A-1	188472
175	CAP7_c4879_249	IWB14141	1A	1A-1	197793
176	wsnp_CAP7_c3472_1623955	IWA1081	1A	1A-1	197793
177	Kukri_c84024_375	IWB47990	1A	1A-1	197794
178	Excalibur_c1066_303	IWB21700	1A	1A-1	198233
179	Tdurum_contig57566_1035	IWB72585	1A	1A-1	198681
180	BS00065114_51	IWB9455	1A	1A-1	198681
181	Kukri_c43972_367	IWB45399	1A	1A-1	198681
182	BobWhite_c13039_184	IWB444	1A	1A-1	198681
183	TA005587-0433	IWB65987	1A	1A-1	198681
184	RAC875_c15918_407	IWB54182	1A	1A-1	198681
185	Tdurum_contig57566_827	IWB72589	1A	1A-1	198681
186	Tdurum_contig57566_1653	IWB72586	1A	1A-1	198681
187	Tdurum_contig57566_1755	IWB72587	1A	1A-1	198681
188	Tdurum_contig57566_809	IWB72588	1A	1A-1	198681
189	Tdurum_contig29437_126	IWB69793	1A	1A-1	198681
190	Tdurum_contig79608_437	IWB73452	1A	1A-1	199118
191	wsnp_RFL_Contig1109_136771	IWA8223	1A	1A-1	199118
192	Tdurum_contig44112_1850	IWB71487	1A	1A-1	199118
193	BS00087589_51	IWB11514	1A	1A-1	199118
194	CAP8_c2578_452	IWB14633	1A	1A-1	199118
195	RAC875_c31031_387	IWB56553	1A	1A-1	200003
196	Tdurum_contig48037_385	IWB71861	1A	1A-1	201610
197	Tdurum_contig48037_499	IWB71862	1A	1A-1	201648
198	wsnp_BG263358A_Ta_2_3	IWA531	1A	1A-1	202180
199	RAC875_rep_c95460_302	IWB63334	1A	1A-1	202180
200	BS00012042_51	IWB6517	1A	1A-1	202754
201	BS00009104_51	IWB6029	1A	1A-1	203260
202	wsnp_BG606986A_Ta_2_1	IWA577	1A	1A-1	204540
203	BS00088350_51	IWB11558	1A	1A-1	204540
204	wsnp_BG606986A_Ta_2_4	IWA578	1A	1A-1	204540
205	BS00110130_51	IWB12479	1A	1A-1	204945
206	BS00022239_51	IWB6984	1A	1A-1	205380
207	BS00081002_51	IWB11161	1A	1A-1	206233
208	BS00022396_51	IWB7058	1A	1A-1	207149
209	BobWhite_c23632_322	IWB1728	1A	1A-1	212311
210	Tdurum_contig21114_255	IWB68917	1A	1A-1	212760
211	RAC875_c21411_162	IWB55184	1A	1A-1	212760
212	BobWhite_c5967_537	IWB4042	1A	1A-1	213673
213	wsnp_Ex_c33452_41938013	IWA3434	1A	1A-1	213673
214	IACX5994	IWB36087	1A	1A-1	213673
215	wsnp_Ex_c33452_41938159	IWA3435	1A	1A-1	213673
216	Excalibur_c22768_963	IWB23855	1A	1A-1	213675
217	wsnp_RFL_Contig3542_3718200	IWA8482	1A	1A-1	214143
218	wsnp_BE444305A_Td_2_1	IWA145	1A	1A-1	214143
219	BS00078085_51	IWB10986	1A	1A-1	216663
220	Ex_c2226_244	IWB20162	1A	1A-1	216663
221	BobWhite_c41272_159	IWB3160	1A	1A-1	216849
222	Excalibur_c26688_138	IWB24480	1A	1A-1	217136
223	BobWhite_c22134_398	IWB1562	1A	1A-1	217153
224	wsnp_CAP11_c1815_982483	IWA691	1A	1A-1	217153
225	tplb0059d21_1032	IWB75206	1A	1A-1	217153
226	RAC875_c32379_216	IWB56724	1A	1A-1	217153
227	wsnp_BE444359A_Ta_2_1	IWA147	1A	1A-1	217153
228	BS00095510_51	IWB11932	1A	1A-1	217153
229	Tdurum_contig10365_341	IWB66484	1A	1A-1	218608
230	Tdurum_contig63715_235	IWB72959	1A	1A-1	218608
231	Tdurum_contig15967_90	IWB68479	1A	1A-1	218762
232	wsnp_Ex_c12399_19776420	IWA1618	1A	1A-1	219847
233	Excalibur_c23598_1632	IWB24001	1A	1A-1	219872
234	RAC875_c21673_641	IWB55224	1A	1A-1	220289
235	Kukri_c67703_174	IWB47411	1A	1A-1	220289
236	wsnp_Ex_c23598_32826926	IWA2818	1A	1A-1	220289
237	BS00066659_51	IWB9856	1A	1A-1	220289
238	wsnp_CAP12_rep_c8598_3608465	IWA1015	1A	1A-1	220289
239	wsnp_CAP7_rep_c5385_2417464	IWA1118	1A	1A-1	220289
240	Tdurum_contig51167_810	IWB72162	1A	1A-1	220289
241	Tdurum_contig11106_264	IWB66930	1A	1A-1	220289
242	Tdurum_contig51167_390	IWB72160	1A	1A-1	220289
243	JD_c285_1438	IWB37296	1A	1A-1	220745
244	CAP12_rep_c6128_120	IWB13639	1A	1A-1	221001
245	Excalibur_c35310_375	IWB25587	1A	1A-1	222301
246	Tdurum_contig60210_371	IWB72719	1A	1A-1	222609
247	Kukri_c19251_236	IWB42097	1A	1A-1	223043
248	wsnp_JD_rep_c49006_33254974	IWA6253	1A	1A-1	223043
249	Tdurum_contig18174_283	IWB68712	1A	1A-1	223043
250	wsnp_Ex_c28149_37293117	IWA3145	1A	1A-1	223043
251	IAAV3695	IWB34758	1A	1A-1	223043
252	Tdurum_contig80278_250	IWB73464	1A	1A-1	223043
253	tplb0021i12_383	IWB74107	1A	1A-1	223043
254	BobWhite_c46857_82	IWB3536	1A	1A-1	223043
255	wsnp_Ex_c13955_21833712	IWA1837	1A	1A-1	223043
256	BS00056547_51	IWB8695	1A	1A-1	223043
257	RAC875_rep_c71093_1070	IWB62751	1A	1A-1	223043
258	Tdurum_contig47345_284	IWB71793	1A	1A-1	223043
259	Excalibur_c30974_65	IWB25046	1A	1A-1	223438
260	Ku_c4369_354	IWB39440	1A	1A-1	234541
261	Tdurum_contig30426_261	IWB70021	1A	1A-2	0.000
262	Ku_c23222_221	IWB38852	1A	1A-2	5616
263	RAC875_c63359_1446	IWB59763	1A	1A-2	16595
264	Tdurum_contig11349_810	IWB67027	1A	1A-2	16595
265	wsnp_Ex_rep_c67492_66096650	IWA5407	1A	1A-2	16595
266	Excalibur_c46365_304	IWB26765	1A	1A-2	16595
267	GENE-0543_577	IWB31958	1A	1A-2	16595
268	BS00064036_51	IWB9176	1A	1A-2	16595
269	Excalibur_c46365_442	IWB26766	1A	1A-2	16595
270	wsnp_RFL_Contig3881_4265086	IWA8528	1A	1A-2	17121
271	BS00067741_51	IWB10132	1A	1A-2	20078
272	Excalibur_c1255_293	IWB22117	1A	1A-2	20078
273	wsnp_Ex_c1255_2411550	IWA1644	1A	1A-2	20078
274	BS00051843_51	IWB8606	1A	1A-2	20652
275	BS00067458_51	IWB10056	1A	1A-2	20660
276	Kukri_c43479_207	IWB45352	1A	1A-2	21046
277	CAP7_c1295_62	IWB13792	1A	1A-2	23684
278	wsnp_Ex_c52086_55808126	IWA4120	1A	1A-2	23684
279	RAC875_c85550_52	IWB60808	1A	1A-2	23684
280	Kukri_c34242_404	IWB44295	1A	1A-2	23684
281	RAC875_c29059_648	IWB56272	1A	1A-2	23684
282	RAC875_c43389_105	IWB57932	1A	1A-2	23684
283	BS00096930_51	IWB11979	1A	1A-2	23684
284	RFL_Contig858_2219	IWB65294	1A	1A-2	23684
285	wsnp_Ex_rep_c67474_66076379	IWA5405	1A	1A-2	23899
286	CAP11_c5573_163	IWB12954	1A	1A-2	24680
287	RAC875_rep_c71921_672	IWB62818	1A	1A-2	24680
288	wsnp_Ex_c3887_7051325	IWA3661	1A	1A-2	24680
289	RAC875_rep_c78831_168	IWB63140	1A	1A-2	24680
290	BS00021780_51	IWB6759	1A	1A-2	24680
291	wsnp_Ex_c2918_5381441	IWA3215	1A	1A-2	32021
292	Tdurum_contig47006_1105	IWB71743	1A	1A-2	32021
293	Tdurum_contig47006_2711	IWB71745	1A	1A-2	32021
294	tplb0059i08_441	IWB75215	1A	1A-2	32021
295	wsnp_Ex_c34694_42959047	IWA3492	1A	1A-2	32434
296	Tdurum_contig47006_1641	IWB71744	1A	1A-2	32434
297	Tdurum_contig9144_1571	IWB73764	1A	1A-2	32434
298	BS00032855_51	IWB7910	1A	1A-2	32434
299	Excalibur_rep_c71271_247	IWB31181	1A	1A-2	32434
300	Kukri_rep_c107703_432	IWB49289	1B	1B-1	0.000
301	BS00111170_51	IWB12632	1B	1B-1	1044
302	BS00022504_51	IWB7122	1B	1B-1	1044
303	RAC875_c24163_155	IWB55606	1B	1B-1	1919
304	BS00030768_51	IWB7795	1B	1B-1	2193
305	Kukri_c8390_1102	IWB47978	1B	1B-1	2349
306	TA001594-0748	IWB65421	1B	1B-1	2349
307	Ku_c1312_1194	IWB38368	1B	1B-1	7300
308	RAC875_c63624_753	IWB59785	1B	1B-1	7300
309	Tdurum_contig14847_144	IWB68307	1B	1B-1	7300
310	Excalibur_c46114_572	IWB26731	1B	1B-1	7300
311	Tdurum_contig68637_256	IWB73112	1B	1B-1	7300
312	Ra_c69552_1419	IWB52473	1B	1B-1	7300
313	D_GB5Y7FA01BMOJY_241	IWB17979	1B	1B-1	7300
314	IACX3811	IWB35936	1B	1B-1	7300
315	Tdurum_contig62624_190	IWB72908	1B	1B-1	7300
316	Kukri_c7393_851	IWB47572	1B	1B-1	7510
317	BS00103677_51	IWB12208	1B	1B-1	7714
318	wsnp_BE637971B_Ta_1_20	IWA406	1B	1B-1	7714
319	BS00110900_51	IWB12603	1B	1B-1	7714
320	GENE-4832_103	IWB34190	1B	1B-1	7727
321	Tdurum_contig58525_304	IWB72623	1B	1B-1	8947
322	Tdurum_contig50555_1144	IWB72083	1B	1B-1	8957
323	BS00105846_51	IWB12258	1B	1B-1	9384
324	BS00108057_51	IWB12346	1B	1B-1	9584
325	BS00089514_51	IWB11615	1B	1B-1	9584
326	BS00066092_51	IWB9714	1B	1B-1	10007
327	Ex_c21139_812	IWB20111	1B	1B-1	10007
328	BS00011695_51	IWB6457	1B	1B-1	10937
329	CAP7_c3847_204	IWB14060	1B	1B-1	11417
330	BobWhite_c14271_1379	IWB616	1B	1B-1	12355
331	BS00090770_51	IWB11671	1B	1B-1	12355
332	BS00110121_51	IWB12475	1B	1B-1	14190
333	Tdurum_contig403_290	IWB70627	1B	1B-1	16995
334	Tdurum_contig50667_306	IWB72107	1B	1B-1	20261
335	Tdurum_contig50667_299	IWB72106	1B	1B-1	20261
336	Tdurum_contig78972_251	IWB73446	1B	1B-1	20261
337	GENE-3956_349	IWB33689	1B	1B-1	27261
338	Tdurum_contig60037_441	IWB72704	1B	1B-1	33996
339	BS00033332_51	IWB7922	1B	1B-1	33999
340	GENE-4668_244	IWB34093	1B	1B-1	39149
341	Excalibur_c34148_481	IWB25424	1B	1B-1	40861
342	Kukri_c34793_360	IWB44363	1B	1B-1	41402
343	Tdurum_contig34049_172	IWB70479	1B	1B-1	44098
344	wsnp_RFL_Contig4080_4587633	IWA8557	1B	1B-1	46893
345	wsnp_Ex_c12063_19310114	IWA1578	1B	1B-1	50797
346	BS00067507_51	IWB10065	1B	1B-1	50797
347	wsnp_Ku_rep_c70742_70379526	IWA7480	1B	1B-1	50797
348	BS00022255_51	IWB6992	1B	1B-1	50803
349	Kukri_c23300_267	IWB42781	1B	1B-1	50803
350	Excalibur_c94756_540	IWB29475	1B	1B-1	50803
351	BS00110546_51	IWB12562	1B	1B-1	51652
352	Tdurum_contig13335_194	IWB67952	1B	1B-1	57652
353	GENE-0065_444	IWB31649	1B	1B-1	60772
354	Excalibur_c2181_927	IWB23699	1B	1B-1	65154
355	BS00095477_51	IWB11930	1B	1B-1	66083
356	BS00108806_51	IWB12387	1B	1B-1	66469
357	BS00062632_51	IWB8875	1B	1B-1	66469
358	Kukri_c18052_356	IWB41878	1B	1B-1	66604
359	RAC875_rep_c105213_103	IWB61427	1B	1B-1	66710
360	RAC875_rep_c69360_259	IWB62561	1B	1B-1	66853
361	Excalibur_c20610_149	IWB23524	1B	1B-1	66876
362	wsnp_Ra_rep_c74968_72704437	IWA8199	1B	1B-1	66876
363	BS00003839_51	IWB5906	1B	1B-1	66876
364	IACX13378	IWB35739	1B	1B-1	66876
365	wsnp_Ex_c18733_27607958	IWA2345	1B	1B-1	66876
366	Kukri_c7647_1122	IWB47684	1B	1B-1	66876
367	IACX5970	IWB36080	1B	1B-1	66876
368	RAC875_c10659_570	IWB53143	1B	1B-1	66876
369	TA001473-0980	IWB65404	1B	1B-1	66876
370	Kukri_c81766_107	IWB47893	1B	1B-1	66876
371	wsnp_BF291549B_Ta_1_1	IWA435	1B	1B-1	66876
372	Excalibur_c20610_251	IWB23525	1B	1B-1	66910
373	BS00094017_51	IWB11851	1B	1B-1	68443
374	IAAV3666	IWB34753	1B	1B-1	70221
375	BS00069611_51	IWB10407	1B	1B-1	72060
376	IAAV7575	IWB35366	1B	1B-1	73955
377	BS00051105_51	IWB8598	1B	1B-1	74428
378	Ex_c2725_1442	IWB20364	1B	1B-1	74855
379	TA003421-0429	IWB65684	1B	1B-1	75100
380	Kukri_c25500_879	IWB43137	1B	1B-1	75100
381	IAAV9176	IWB35599	1B	1B-1	75100
382	IAAV3413	IWB34711	1B	1B-1	75100
383	IAAV2366	IWB34541	1B	1B-1	75100
384	Ku_c7557_633	IWB39999	1B	1B-1	75100
385	Ku_c7557_607	IWB39998	1B	1B-1	75100
386	BS00023058_51	IWB7402	1B	1B-1	75100
387	IAAV2324	IWB34533	1B	1B-1	75100
388	IACX5756	IWB36013	1B	1B-1	75100
389	wsnp_Ex_c27136_36355033	IWA3092	1B	1B-1	75100
390	Ku_c2189_853	IWB38801	1B	1B-1	75377
391	BobWhite_c39153_131	IWB3038	1B	1B-1	76761
392	BS00049927_51	IWB8572	1B	1B-1	77153
393	Kukri_c24120_83	IWB42926	1B	1B-1	78466
394	BS00095478_51	IWB11931	1B	1B-1	78466
395	Kukri_c6027_66	IWB46851	1B	1B-1	78466
396	RAC875_c28894_526	IWB56246	1B	1B-1	78466
397	BS00001364_51	IWB5791	1B	1B-1	78466
398	Ra_c71421_387	IWB52544	1B	1B-1	78466
399	Kukri_rep_c112099_98	IWB49541	1B	1B-1	78466
400	Ku_c58871_938	IWB39667	1B	1B-1	78466
401	IAAV4349	IWB34864	1B	1B-1	78466
402	Tdurum_contig11891_621	IWB67344	1B	1B-1	78648
403	Tdurum_contig20702_326	IWB68891	1B	1B-1	78648
404	BS00022690_51	IWB7214	1B	1B-1	78648
405	BS00086576_51	IWB11458	1B	1B-1	78716
406	BS00022648_51	IWB7193	1B	1B-1	79178
407	CAP11_c7652_277	IWB13048	1B	1B-1	79668
408	Excalibur_c89515_95	IWB29275	1B	1B-1	80340
409	Ku_c5960_496	IWB39683	1B	1B-1	81083
410	BS00021995_51	IWB6848	1B	1B-1	81252
411	Excalibur_c16383_167	IWB22782	1B	1B-1	82751
412	Ex_c40520_1484	IWB20653	1B	1B-1	82751
413	BS00023044_51	IWB7392	1B	1B-1	82751
414	Ra_c455_283	IWB52125	1B	1B-1	82751
415	Kukri_c17540_394	IWB41774	1B	1B-1	82751
416	RAC875_c60360_389	IWB59519	1B	1B-1	85864
417	IAAV7043	IWB35285	1B	1B-1	85864
418	BS00031948_51	IWB7862	1B	1B-1	85864
419	BS00022549_51	IWB7149	1B	1B-1	86943
420	BS00093740_51	IWB11820	1B	1B-1	87736
421	RAC875_c14049_376	IWB53845	1B	1B-1	87736
422	BS00093736_51	IWB11819	1B	1B-1	87736
423	Tdurum_contig31149_408	IWB70181	1B	1B-1	88618
424	BS00068239_51	IWB10264	1B	1B-1	89386
425	Kukri_c5098_1902	IWB46114	1B	1B-1	89427
426	BS00024603_51	IWB7545	1B	1B-1	89466
427	Kukri_c11587_99	IWB40638	1B	1B-1	89466
428	BS00070198_51	IWB10448	1B	1B-1	89466
429	Excalibur_c13573_230	IWB22289	1B	1B-1	89501
430	BS00073034_51	IWB10636	1B	1B-1	90838
431	IAAV5246	IWB34993	1B	1B-1	93021
432	RAC875_c4377_524	IWB57973	1B	1B-1	93378
433	Kukri_c14968_674	IWB41306	1B	1B-1	93509
434	BS00073935_51	IWB10699	1B	1B-1	93790
435	BS00068246_51	IWB10269	1B	1B-1	93790
436	BS00043071_51	IWB8329	1B	1B-1	94034
437	BS00009921_51	IWB6137	1B	1B-1	94086
438	BS00042054_51	IWB8300	1B	1B-1	94086
439	BS00097433_51	IWB12000	1B	1B-1	94086
440	IACX8373	IWB36294	1B	1B-1	94086
441	Kukri_c19709_383	IWB42184	1B	1B-1	94086
442	TA005764-0704	IWB66013	1B	1B-1	94086
443	BS00010875_51	IWB6304	1B	1B-1	94086
444	BS00067743_51	IWB10134	1B	1B-1	94086
445	BS00106581_51	IWB12288	1B	1B-1	94086
446	Excalibur_rep_c68921_433	IWB31006	1B	1B-1	94144
447	Kukri_c1853_1975	IWB41985	1B	1B-1	95071
448	Excalibur_c14494_483	IWB22449	1B	1B-1	95307
449	RAC875_c30149_220	IWB56435	1B	1B-1	95455
450	Excalibur_c111213_145	IWB21809	1B	1B-1	95480
451	RAC875_c53382_120	IWB58936	1B	1B-1	96089
452	Kukri_c34519_630	IWB44338	1B	1B-1	96747
453	wsnp_BE444846B_Ta_2_2	IWA159	1B	1B-1	96966
454	BS00063573_51	IWB9083	1B	1B-1	97261
455	BS00063574_51	IWB9084	1B	1B-1	97261
456	BS00068512_51	IWB10333	1B	1B-1	97261
457	IAAV4985	IWB34959	1B	1B-1	97261
458	Kukri_c147_1620	IWB41254	1B	1B-1	97261
459	BS00022218_51	IWB6972	1B	1B-1	97261
460	BS00063676_51	IWB9107	1B	1B-1	97579
461	BS00088672_51	IWB11576	1B	1B-1	97896
462	wsnp_JD_rep_c62985_40164465	IWA6290	1B	1B-1	98173
463	BobWhite_rep_c62985_546	IWB5323	1B	1B-1	98173
464	BS00003575_51	IWB5835	1B	1B-1	98173
465	BS00023006_51	IWB7369	1B	1B-1	98173
466	RAC875_c14902_256	IWB54028	1B	1B-1	98173
467	Excalibur_c30762_713	IWB25023	1B	1B-1	98173
468	IACX5712	IWB36003	1B	1B-1	98173
469	BS00022317_51	IWB7021	1B	1B-1	98173
470	BS00110104_51	IWB12472	1B	1B-1	98173
471	IAAV3828	IWB34783	1B	1B-1	98173
472	Excalibur_c32726_125	IWB25250	1B	1B-1	98173
473	Excalibur_c32726_279	IWB25251	1B	1B-1	98173
474	Excalibur_c18876_334	IWB23218	1B	1B-1	100121
475	wsnp_Ex_c1429_2745237	IWA1885	1B	1B-1	100140
476	Ex_c24969_223	IWB20264	1B	1B-1	102215
477	BobWhite_c13450_2100	IWB507	1B	1B-1	102219
478	BobWhite_c13450_712	IWB508	1B	1B-1	102219
479	RAC875_c7236_3265	IWB60321	1B	1B-1	102752
480	Kukri_c31554_437	IWB43992	1B	1B-1	102752
481	Kukri_c12936_1505	IWB40931	1B	1B-1	102752
482	BobWhite_c15603_69	IWB820	1B	1B-1	103229
483	IAAV7757	IWB35383	1B	1B-1	103229
484	wsnp_Ra_c21132_30487331	IWA7737	1B	1B-1	103229
485	IAAV2764	IWB34608	1B	1B-1	103229
486	wsnp_Ex_c9902_16309166	IWA4975	1B	1B-1	103229
487	BS00022632_51	IWB7188	1B	1B-1	104175
488	RAC875_rep_c95069_54	IWB63332	1B	1B-1	104235
489	IAAV2546	IWB34571	1B	1B-1	104260
490	RAC875_c44575_396	IWB58050	1B	1B-1	104260
491	Kukri_c30982_1173	IWB43926	1B	1B-1	104260
492	IACX1008	IWB35618	1B	1B-1	105061
493	wsnp_RFL_Contig2446_2008649	IWA8337	1B	1B-1	105061
494	Kukri_c49091_415	IWB45947	1B	1B-1	105061
495	BobWhite_c4126_442	IWB3159	1B	1B-1	105061
496	wsnp_Ex_c7629_13033231	IWA4706	1B	1B-1	105064
497	Kukri_rep_c71291_155	IWB50113	1B	1B-1	105071
498	RAC875_c22244_61	IWB55320	1B	1B-1	105221
499	BS00022687_51	IWB7211	1B	1B-1	105413
500	Ku_c17486_152	IWB38604	1B	1B-1	105655
501	GENE-2323_270	IWB32877	1B	1B-1	105684
502	wsnp_Ku_c3710_6836438	IWA6965	1B	1B-1	105728
503	RAC875_c42206_305	IWB57824	1B	1B-1	105728
504	BobWhite_c1456_615	IWB669	1B	1B-1	107269
505	RAC875_c3457_303	IWB56964	1B	1B-1	107355
506	tplb0024i20_953	IWB74190	1B	1B-1	107357
507	Excalibur_c32608_500	IWB25220	1B	1B-1	107357
508	CAP7_c1241_128	IWB13782	1B	1B-1	107357
509	TA004324-0491	IWB65816	1B	1B-1	107357
510	RAC875_c3457_65	IWB56965	1B	1B-1	107362
511	BS00022104_51	IWB6906	1B	1B-1	107362
512	IACX8417	IWB36298	1B	1B-1	107362
513	BS00031023_51	IWB7810	1B	1B-1	107840
514	BS00021900_51	IWB6787	1B	1B-1	107840
515	Tdurum_contig51348_326	IWB72174	1B	1B-1	108458
516	BS00022490_51	IWB7114	1B	1B-1	108458
517	Tdurum_contig81435_288	IWB73504	1B	1B-1	108458
518	IAAV1158	IWB34334	1B	1B-1	109015
519	Tdurum_contig61425_242	IWB72789	1B	1B-1	109583
520	BS00011465_51	IWB6409	1B	1B-1	109583
521	BS00064438_51	IWB9281	1B	1B-1	109585
522	wsnp_Ku_c66585_65967792	IWA7234	1B	1B-1	109598
523	Tdurum_contig65023_587	IWB73015	1B	1B-1	109598
524	Ra_c33845_794	IWB51878	1B	1B-1	109598
525	Kukri_c6462_320	IWB47169	1B	1B-1	110151
526	IAAV1869	IWB34464	1B	1B-1	110151
527	wsnp_Ex_c10233_16784994	IWA1302	1B	1B-1	110151
528	Kukri_rep_c88171_730	IWB50463	1B	1B-1	110151
529	IACX184	IWB35800	1B	1B-1	110724
530	BobWhite_c43322_203	IWB3296	1B	1B-1	110724
531	CAP7_c302_518	IWB13980	1B	1B-1	111362
532	Kukri_c62285_336	IWB46989	1B	1B-1	111380
533	RAC875_c2331_2570	IWB55482	1B	1B-1	111399
534	RAC875_c39721_709	IWB57547	1B	1B-1	116129
535	TA005233-0508	IWB65943	1B	1B-1	120227
536	Excalibur_c1841_368	IWB23125	1B	1B-1	120800
537	Tdurum_contig28530_380	IWB69550	1B	1B-1	121382
538	wsnp_Ra_c21032_30370234	IWA7734	1B	1B-1	127368
539	wsnp_BE443930B_Ta_2_2	IWA141	1B	1B-1	131376
540	Ra_c34433_417	IWB51889	1B	1B-1	131888
541	wsnp_Ra_c8484_14372815	IWA8082	1B	1B-1	132859
542	TA003801-1144	IWB65744	1B	1B-1	133352
543	BS00022133_51	IWB6921	1B	1B-1	133352
544	Kukri_rep_c73393_848	IWB50261	1B	1B-1	133352
545	BS00012051_51	IWB6519	1B	1B-1	133352
546	wsnp_CAP11_c631_419930	IWA792	1B	1B-1	133352
547	Ku_c10106_313	IWB38033	1B	1B-1	133352
548	wsnp_Ra_c7527_12935330	IWA8065	1B	1B-1	133352
549	wsnp_Ex_c8865_14815305	IWA4849	1B	1B-1	133352
550	Tdurum_contig48171_189	IWB71872	1B	1B-1	134679
551	BobWhite_rep_c66032_270	IWB5590	1B	1B-1	136645
552	wsnp_BE443332B_Ta_2_2	IWA128	1B	1B-1	136645
553	Ra_c68984_1882	IWB52443	1B	1B-1	139579
554	wsnp_Ex_c9960_16397347	IWA4987	1B	1B-1	139597
555	wsnp_Ex_c2278_4270123	IWA2753	1B	1B-1	139597
556	BobWhite_c35520_397	IWB2788	1B	1B-1	140415
557	RAC875_rep_c70937_641	IWB62738	1B	1B-1	140415
558	Excalibur_c27798_1068	IWB24627	1B	1B-1	140415
559	wsnp_Ex_c26620_35859364	IWA3057	1B	1B-1	140415
560	Excalibur_c7035_155	IWB28554	1B	1B-1	140415
561	IAAV5455	IWB35028	1B	1B-1	140415
562	Excalibur_c57881_200	IWB27767	1B	1B-1	140415
563	Ex_c67541_975	IWB21121	1B	1B-1	140415
564	wsnp_Ex_c12774_20272038	IWA1680	1B	1B-1	140415
565	BS00081125_51	IWB11168	1B	1B-1	140415
566	Excalibur_c49906_242	IWB27095	1B	1B-1	140415
567	BS00083072_51	IWB11284	1B	1B-1	140415
568	wsnp_Ex_rep_c66643_64952627	IWA5278	1B	1B-1	140415
569	IAAV9039	IWB35581	1B	1B-1	140415
570	RAC875_c92464_53	IWB61058	1B	1B-1	140415
571	wsnp_Ku_c19618_29134473	IWA6674	1B	1B-1	140415
572	Kukri_c34182_125	IWB44285	1B	1B-1	140415
573	IAAV7936	IWB35412	1B	1B-1	140425
574	RAC875_c87890_312	IWB60913	1B	1B-1	142013
575	RFL_Contig2270_1560	IWB63890	1B	1B-1	142013
576	Excalibur_c90096_77	IWB29292	1B	1B-1	142416
577	Tdurum_contig13044_268	IWB67838	1B	1B-1	143174
578	wsnp_Ex_c30969_39821293	IWA3307	1B	1B-1	143734
579	BobWhite_c17257_454	IWB1024	1B	1B-1	148732
580	Kukri_c50572_263	IWB46080	1B	1B-1	149438
581	RFL_Contig239_377	IWB63932	1B	1B-1	149508
582	Excalibur_c5218_75	IWB27300	1B	1B-1	151846
583	Ra_c37969_549	IWB51971	1B	1B-1	152907
584	IAAV2125	IWB34504	1B	1B-1	152907
585	wsnp_BF478690B_Ta_2_1	IWA491	1B	1B-1	152907
586	IAAV6731	IWB35239	1B	1B-1	152907
587	JD_c49915_400	IWB37546	1B	1B-1	154001
588	Kukri_c48454_293	IWB45877	1B	1B-1	156156
589	Kukri_c54920_62	IWB46465	1B	1B-1	156826
590	BS00022615_51	IWB7180	1B	1B-1	156826
591	Excalibur_c57838_521	IWB27762	1B	1B-1	156826
592	TA003900-0407	IWB65754	1B	1B-1	157833
593	Excalibur_c30489_227	IWB24969	1B	1B-1	159658
594	Excalibur_c54508_64	IWB27489	1B	1B-1	160874
595	BS00039583_51	IWB8182	1B	1B-1	161433
596	CAP11_c2974_53	IWB12819	1B	1B-1	161433
597	RAC875_c10497_231	IWB53084	1B	1B-1	162559
598	RAC875_c60005_82	IWB59481	1B	1B-1	163648
599	wsnp_BE495786B_Ta_2_2	IWA270	1B	1B-1	163653
600	wsnp_BF428726B_Ta_2_2	IWA460	1B	1B-1	163653
601	wsnp_Ex_c17707_26454940	IWA2254	1B	1B-1	164857
602	wsnp_Ra_c29782_39115548	IWA7836	1B	1B-1	164861
603	wsnp_BG313767B_Ta_2_1	IWA554	1B	1B-1	164861
604	Ra_c6701_506	IWB52413	1B	1B-1	166633
605	CAP7_c12162_251	IWB13774	1B	1B-1	167085
606	RAC875_c6701_291	IWB60063	1B	1B-1	167539
607	BS00072982_51	IWB10630	1B	1B-1	167539
608	Kukri_c22155_1010	IWB42604	1B	1B-1	167539
609	IACX5821	IWB36034	1B	1B-1	168723
610	BS00022742_51	IWB7235	1B	1B-1	168723
611	wsnp_BG606586B_Ta_2_13	IWA573	1B	1B-1	168723
612	BS00036362_51	IWB8048	1B	1B-1	168723
613	Kukri_c559_193	IWB46559	1B	1B-1	169513
614	IACX11291	IWB35683	1B	1B-1	170314
615	Tdurum_contig87938_342	IWB73734	1B	1B-1	170314
616	wsnp_JD_c11014_11565501	IWA5779	1B	1B-1	170314
617	RAC875_s110519_303	IWB63416	1B	1B-1	170314
618	BS00010130_51	IWB6174	1B	1B-1	170314
619	RFL_Contig4977_2333	IWB64848	1B	1B-1	172782
620	BS00065126_51	IWB9457	1B	1B-1	173972
621	Kukri_c73734_175	IWB47566	1B	1B-1	174768
622	RAC875_c7674_634	IWB60433	1B	1B-1	175160
623	BS00066006_51	IWB9692	1B	1B-1	175552
624	Excalibur_c21451_352	IWB23636	1B	1B-1	175554
625	GENE-3046_367	IWB33179	1B	1B-2	0.000
626	Excalibur_rep_c103592_955	IWB29959	1B	1B-2	0.013
627	Excalibur_rep_c107047_605	IWB30244	1B	1B-2	4261
628	Excalibur_rep_c107047_93	IWB30247	1B	1B-2	4261
629	Excalibur_rep_c107047_469	IWB30243	1B	1B-2	4265
630	Excalibur_rep_c107047_742	IWB30246	1B	1B-2	4267
631	Excalibur_rep_c107047_679	IWB30245	1B	1B-2	4267
632	RAC875_c16753_1063	IWB54358	1B	1B-2	4278
633	Tdurum_contig96049_200	IWB73950	1B	1B-2	6817
634	IACX886	IWB36329	1B	1B-2	6817
635	BS00022775_51	IWB7253	1B	1B-2	6817
636	BS00023941_51	IWB7517	1B	1B-2	11354
637	BS00023940_51	IWB7516	1B	1B-2	11366
638	wsnp_JD_rep_c63201_40318622	IWA6294	1B	1B-2	14418
639	RFL_Contig2826_614	IWB64094	1B	1B-2	17208
640	RFL_Contig2826_1367	IWB64092	1B	1B-2	17208
641	RFL_Contig2826_1274	IWB64091	1B	1B-2	17208
642	BobWhite_c34030_646	IWB2667	1B	1B-2	17210
643	RAC875_c291_696	IWB56288	1B	1B-2	22495
644	RAC875_c291_647	IWB56287	1B	1B-2	22495
645	tplb0043k02_1114	IWB74775	1B	1B-2	34271
646	tplb0043k02_463	IWB74776	1B	1B-2	34271
647	RAC875_c46093_492	IWB58214	1B	1B-2	34277
648	TA001769-0538	IWB65451	1B	1B-2	35305
649	Tdurum_contig16606_648	IWB68554	1B	1B-2	35305
650	BobWhite_c36862_84	IWB2871	1B	1B-2	37009
651	Excalibur_c46797_317	IWB26813	1B	1B-2	37369
652	Tdurum_contig11077_122	IWB66919	1B	1B-2	38087
653	Tdurum_contig274_114	IWB69306	1B	1B-2	41145
654	BS00107675_51	IWB12325	1B	1B-2	42363
655	CAP12_c6260_154	IWB13488	1B	1B-2	42952
656	Excalibur_c43793_379	IWB26489	1B	1B-2	43403
657	BS00039135_51	IWB8152	1B	1B-2	43815
658	IAAV2619	IWB34585	1B	1B-2	45601
659	BS00094237_51	IWB11858	1B	1B-2	45601
660	BS00089790_51	IWB11625	1B	1B-2	46238
661	Tdurum_contig42491_666	IWB71194	1B	1B-2	48598
662	wsnp_RFL_Contig2171_1489615	IWA8301	1B	1B-2	48647
663	wsnp_Ex_c34765_43024979	IWA3497	1B	1B-2	48647
664	Kukri_c39223_871	IWB44899	1B	1B-2	48738
665	BobWhite_c19733_301	IWB1305	1B	1B-2	50481
666	Ra_c18630_284	IWB51317	1B	1B-2	50481
667	Excalibur_c42301_54	IWB26319	1B	1B-2	50716
668	IAAV5863	IWB35108	1B	1B-2	51144
669	Kukri_c21276_816	IWB42466	1B	1B-2	52913
670	Excalibur_c63885_115	IWB28242	1B	1B-2	53092
671	Kukri_c21276_1056	IWB42465	1B	1B-2	53096
672	Kukri_c39223_831	IWB44898	1B	1B-2	53096
673	BobWhite_c2027_215	IWB1371	1B	1B-2	53096
674	Kukri_c5407_192	IWB46397	1B	1B-2	61096
675	Tdurum_contig28853_142	IWB69649	1B	1B-2	62884
676	Tdurum_contig8840_540	IWB73737	1B	1B-2	62886
677	BS00094562_51	IWB11885	1B	1B-2	62886
678	IACX8359	IWB36293	1B	1B-2	62886
679	Kukri_c25512_53	IWB43139	1B	1B-2	62886
680	D_contig12192_450	IWB15640	1B	1B-2	62886
681	BS00068077_51	IWB10224	1B	1B-2	63273
682	wsnp_Ex_c13878_21738866	IWA1825	1B	1B-2	63273
683	Tdurum_contig8840_575	IWB73738	1B	1B-2	63273
684	Tdurum_contig13516_251	IWB67997	1B	1B-2	63273
685	IAAV565	IWB35065	1B	1B-2	63273
686	Tdurum_contig25612_195	IWB69144	1B	1B-3	0.000
687	CAP12_c1085_283	IWB13172	1B	1B-3	0.000
688	Tdurum_contig10475_87	IWB66543	1B	1B-3	0.006
689	IACX9290	IWB36371	1B	1B-3	7914
690	BS00078413_51	IWB11006	1B	1B-3	7914
691	GENE-0416_480	IWB31871	1B	1B-3	7914
692	IACX8074	IWB36268	1B	1B-3	7914
693	TA002215-1444	IWB65512	1B	1B-3	11414
694	Excalibur_c15389_501	IWB22618	1B	1B-3	11414
695	Kukri_c8395_1352	IWB47986	1B	1B-3	11414
696	CAP7_rep_c6352_375	IWB14436	1B	1B-3	11826
697	IAAV3040	IWB34652	1B	1B-3	17326
698	BS00036439_51	IWB8053	1B	1B-3	17326
699	IAAV1913	IWB34471	1B	1B-3	17326
700	BS00023105_51	IWB7427	1B	1B-3	17326
701	BS00089959_51	IWB11634	1B	1B-3	17326
702	BS00073763_51	IWB10690	1B	1B-3	17326
703	IACX11266	IWB35677	1B	1B-3	17326
704	BS00022398_51	IWB7059	1B	1B-3	17328
705	Tdurum_contig46647_623	IWB71704	1B	1B-3	18509
706	Excalibur_c11190_617	IWB21823	1B	1B-3	18896
707	RAC875_c9770_123	IWB61210	1B	1B-3	18896
708	D_GBUVHFX01BGL2Y_284	IWB18583	1B	1B-3	21896
709	BS00093275_51	IWB11800	1B	1B-3	25018
710	BS00024107_51	IWB7523	1B	1B-3	26296
711	Excalibur_c38500_494	IWB25940	1B	1B-3	26300
712	RAC875_rep_c105597_205	IWB61472	1B	1B-3	26760
713	BobWhite_c20073_443	IWB1342	1B	1B-3	26768
714	wsnp_Ex_rep_c88749_79992654	IWA5758	1B	1B-3	27879
715	BobWhite_c34125_183	IWB2673	1B	1B-3	27879
716	BS00033776_51	IWB7948	1B	1B-3	27879
717	BS00063302_51	IWB9040	1B	1B-3	27879
718	BobWhite_c12960_168	IWB435	1B	1B-3	27953
719	Tdurum_contig43162_244	IWB71396	1B	1B-3	27961
720	BobWhite_c11756_79	IWB258	1B	1B-3	29215
721	RAC875_c11599_494	IWB53366	1B	1B-3	29441
722	BS00022784_51	IWB7254	1B	1B-3	29657
723	BobWhite_c42696_188	IWB3257	1B	1B-3	29769
724	BobWhite_c20073_382	IWB1341	1B	1B-3	30061
725	RAC875_c76714_77	IWB60432	1B	1B-3	30271
726	BS00011892_51	IWB6488	1B	1B-3	30440
727	BS00066305_51	IWB9772	1B	1B-3	30440
728	Ex_c29452_302	IWB20426	1B	1B-3	30883
729	Tdurum_contig13879_352	IWB68093	1B	1B-3	32397
730	Tdurum_contig13879_429	IWB68094	1B	1B-3	32397
731	Kukri_c59535_186	IWB46800	1B	1B-3	32457
732	Excalibur_c5888_169	IWB27844	1B	1B-3	32457
733	Tdurum_contig13879_919	IWB68096	1B	1B-3	32924
734	wsnp_Ex_c649_1279852	IWA4525	1B	1B-3	34221
735	GENE-0543_201	IWB31957	1B	1B-3	34221
736	Tdurum_contig45965_563	IWB71657	1B	1B-3	34847
737	IAAV6133	IWB35151	1B	1B-3	34883
738	Kukri_rep_c110309_129	IWB49442	1B	1B-3	36158
739	Excalibur_rep_c102616_317	IWB29845	1B	1B-3	36160
740	Ex_c6112_1248	IWB20993	1B	1B-3	36160
741	RAC875_rep_c111730_97	IWB62079	1B	1B-3	36160
742	wsnp_Ex_c955_1827567	IWA4935	1B	1B-3	36648
743	Ku_c11537_539	IWB38247	1B	1B-3	36648
744	BS00082577_51	IWB11265	1B	1B-3	36648
745	Tdurum_contig42108_958	IWB70859	1B	1B-3	37671
746	Tdurum_contig4851_653	IWB71898	1B	1B-3	38588
747	Tdurum_contig49509_606	IWB71971	1B	1B-3	38588
748	RAC875_rep_c109804_216	IWB61913	1B	1B-3	39124
749	wsnp_BE446672B_Ta_2_1	IWA198	1B	1B-3	41124
750	Tdurum_contig58710_411	IWB72625	1B	1B-3	41124
751	Tdurum_contig9144_222	IWB73765	1B	1B-3	41124
752	Tdurum_contig42960_865	IWB71384	1B	1B-3	41124
753	Tdurum_contig92835_177	IWB73820	1B	1B-3	41980
754	Excalibur_c5592_178	IWB27612	2A	2A-1	0.000
755	TA002014-1062	IWB65490	2A	2A-1	2382
756	TA002014-0997	IWB65489	2A	2A-1	2382
757	BS00065667_51	IWB9605	2A	2A-1	6386
758	GENE-0674_655	IWB32026	2A	2A-1	8114
759	wsnp_Ex_c61879_61748626	IWA4441	2A	2A-1	22533
760	BS00022487_51	IWB7112	2A	2A-1	22535
761	BobWhite_c19433_329	IWB1280	2A	2A-1	23200
762	Kukri_c27040_309	IWB43373	2A	2A-1	23204
763	wsnp_Ex_rep_c67542_66164609	IWA5410	2A	2A-1	23204
764	RAC875_rep_c78744_228	IWB63138	2A	2A-1	28409
765	Excalibur_c1006_817	IWB21512	2A	2A-1	28940
766	RAC875_c31045_882	IWB56555	2A	2A-1	28940
767	Excalibur_c18630_268	IWB23172	2A	2A-1	28946
768	wsnp_Ex_c15740_24096817	IWA2059	2A	2A-1	28948
769	Kukri_c46426_338	IWB45657	2A	2A-1	37385
770	wsnp_Ex_c19556_28530231	IWA2433	2A	2A-1	37385
771	Tdurum_contig11803_306	IWB67304	2A	2A-1	37808
772	Tdurum_contig11803_515	IWB67306	2A	2A-1	37808
773	Tdurum_contig11803_935	IWB67308	2A	2A-1	37808
774	Tdurum_contig11803_475	IWB67305	2A	2A-1	37808
775	Tdurum_contig11803_850	IWB67307	2A	2A-1	37825
776	IAAV2585	IWB34575	2A	2A-1	39822
777	Tdurum_contig34009_364	IWB70473	2A	2A-1	39822
778	Tdurum_contig46797_585	IWB71719	2A	2A-1	51369
779	RAC875_c10616_199	IWB53117	2A	2A-1	51573
780	wsnp_Ku_c1292_2572053	IWA6477	2A	2A-1	51808
781	wsnp_Ku_c1292_2572110	IWA6478	2A	2A-1	51810
782	BobWhite_c18852_91	IWB1222	2A	2A-1	51810
783	Tdurum_contig62138_290	IWB72862	2A	2A-1	52591
784	Kukri_c2565_290	IWB43157	2A	2A-1	52591
785	wsnp_Ex_c866_1684236	IWA4830	2A	2A-1	53862
786	wsnp_Ex_c22645_31845564	IWA2731	2A	2A-1	60180
787	wsnp_Ex_c15822_24204224	IWA2067	2A	2A-1	60180
788	wsnp_Ex_c22645_31845530	IWA2730	2A	2A-1	60180
789	BobWhite_c9564_587	IWB4625	2A	2A-1	60626
790	TA004602-1630	IWB65859	2A	2A-1	61075
791	wsnp_Ku_c15567_24223777	IWA6564	2A	2A-1	61075
792	RAC875_c25986_82	IWB55871	2A	2A-2	0.000
793	Kukri_c42616_467	IWB45265	2A	2A-2	0.000
794	tplb0045j05_1405	IWB74831	2A	2A-2	0.000
795	IAAV2376	IWB34544	2A	2A-2	0.388
796	wsnp_Ex_c36242_44232305	IWA3569	2A	2A-2	0.388
797	TA005685-0854	IWB66004	2A	2A-2	1520
798	IACX636	IWB36149	2A	2A-2	1520
799	Tdurum_contig93884_223	IWB73897	2A	2A-2	1520
800	wsnp_RFL_Contig3604_3795252	IWA8491	2A	2A-2	1520
801	wsnp_CD453913A_Ta_2_1	IWA1256	2A	2A-2	1525
802	Kukri_c45411_223	IWB45531	2A	2A-2	1529
803	BobWhite_c14530_51	IWB664	2A	2A-2	1536
804	Tdurum_contig62976_84	IWB72922	2A	2A-2	1569
805	Tdurum_contig30569_126	IWB70057	2A	2A-2	1569
806	BobWhite_c32236_139	IWB2525	2A	2A-2	1569
807	TA004478-0271	IWB65847	2A	2A-2	1569
808	BobWhite_c10015_641	IWB1	2A	2A-2	1955
809	Kukri_c14611_315	IWB41235	2A	2A-2	1955
810	BobWhite_c46780_84	IWB3532	2A	2A-2	1955
811	BS00024115_51	IWB7525	2A	2A-2	1955
812	BobWhite_c35700_56	IWB2796	2A	2A-2	2342
813	BobWhite_c26259_248	IWB1984	2A	2A-2	2342
814	tplb0059a15_417	IWB75196	2A	2A-2	2342
815	Tdurum_contig30569_579	IWB70058	2A	2A-2	2342
816	Tdurum_contig45580_3981	IWB71621	2A	2A-2	2342
817	Excalibur_c34839_187	IWB25513	2A	2A-2	2342
818	Kukri_rep_c105404_235	IWB49088	2A	2A-2	2600
819	Tdurum_contig15512_407	IWB68419	2A	2A-2	2600
820	Tdurum_contig15512_429	IWB68420	2A	2A-2	2600
821	BS00074780_51	IWB10760	2A	2A-2	2759
822	Ex_c4847_236	IWB20811	2A	2A-2	2759
823	BobWhite_c3644_491	IWB2840	2A	2A-2	2759
824	BS00107555_51	IWB12320	2A	2A-2	2759
825	Kukri_c29034_801	IWB43629	2A	2A-2	2759
826	Excalibur_c4847_631	IWB26960	2A	2A-2	2759
827	Tdurum_contig64391_231	IWB72980	2A	2A-2	2992
828	Kukri_c10860_1283	IWB40453	2A	2A-2	3253
829	Kukri_rep_c101016_905	IWB48587	2A	2A-2	3852
830	Excalibur_c637_1078	IWB28227	2A	2A-2	3886
831	Excalibur_c28938_185	IWB24776	2A	2A-2	4272
832	wsnp_BF201533A_Ta_2_3	IWA424	2A	2A-2	4272
833	Tdurum_contig62073_631	IWB72860	2A	2A-2	4272
834	RAC875_c58503_182	IWB59387	2A	2A-2	4272
835	BS00090940_51	IWB11681	2A	2A-2	4272
836	GENE-0845_190	IWB32116	2A	2A-2	4383
837	wsnp_BE517877A_Td_2_3	IWA343	2A	2A-2	4527
838	Excalibur_c23723_373	IWB24027	2A	2A-2	4656
839	Tdurum_contig28682_120	IWB69592	2A	2A-2	4848
840	Excalibur_c21872_135	IWB23707	2A	2A-2	4848
841	RAC875_rep_c119471_174	IWB62501	2A	2A-2	5040
842	Tdurum_contig45580_1717	IWB71619	2A	2A-2	5040
843	BobWhite_c5562_219	IWB3900	2A	2A-2	5040
844	wsnp_BE498730A_Ta_2_2	IWA314	2A	2A-2	5040
845	Excalibur_c21269_176	IWB23617	2A	2A-2	5040
846	JD_c2020_434	IWB37153	2A	2A-2	5040
847	Tdurum_contig45580_2786	IWB71620	2A	2A-2	5040
848	BobWhite_rep_c64680_305	IWB5494	2A	2A-2	5040
849	IAAV263	IWB34587	2A	2A-2	5040
850	Tdurum_contig62073_376	IWB72859	2A	2A-2	5040
851	wsnp_Ex_c1767_3341220	IWA2245	2A	2A-2	5040
852	Tdurum_contig44062_733	IWB71483	2A	2A-2	5040
853	Kukri_c7139_1248	IWB47511	2A	2A-2	5040
854	Tdurum_contig56511_144	IWB72516	2A	2A-2	5040
855	Excalibur_c18279_1219	IWB23108	2A	2A-2	5040
856	TA002893-0825	IWB65613	2A	2A-2	5040
857	BobWhite_c12252_476	IWB329	2A	2A-2	5040
858	Excalibur_c50934_159	IWB27190	2A	2A-2	5040
859	Excalibur_c74304_642	IWB28709	2A	2A-2	5040
860	GENE-2904_757	IWB33110	2A	2A-2	9187
861	GENE-1031_48	IWB32206	2A	2A-2	9214
862	wsnp_BE403597A_Ta_2_1	IWA32	2A	2A-3	0.000
863	Excalibur_c30732_234	IWB25013	2A	2A-3	0.419
864	wsnp_BE403597A_Ta_2_2	IWA33	2A	2A-3	0.455
865	GENE-1213_138	IWB32305	2A	2A-3	1873
866	Excalibur_c1793_97	IWB23044	2A	2A-3	2370
867	IAAV8552	IWB35496	2A	2A-3	2370
868	BS00040337_51	IWB8221	2A	2A-3	2370
869	BS00085765_51	IWB11422	2A	2A-3	2370
870	Tdurum_contig10579_790	IWB66616	2A	2A-3	2370
871	RAC875_c2154_1488	IWB55200	2A	2A-3	2370
872	GENE-1386_36	IWB32434	2A	2A-3	2370
873	BobWhite_c28819_733	IWB2234	2A	2A-3	2370
874	CAP12_c6044_69	IWB13477	2A	2A-3	2370
875	RAC875_c53350_180	IWB58930	2A	2A-3	2370
876	wsnp_CAP11_c838_518859	IWA812	2A	2A-3	3339
877	BobWhite_c41527_201	IWB3177	2A	2A-3	3339
878	Tdurum_contig50824_58	IWB72123	2A	2A-3	3339
879	CAP7_c2791_231	IWB13965	2A	2A-3	3339
880	Tdurum_contig12589_325	IWB67664	2A	2A-3	3339
881	RFL_Contig852_4295	IWB65286	2A	2A-3	3339
882	RAC875_c6156_428	IWB59607	2A	2A-3	3339
883	Excalibur_c47535_389	IWB26874	2A	2A-3	5270
884	wsnp_CAP8_c2677_1394934	IWA1174	2A	2A-3	5270
885	wsnp_BF475068A_Ta_2_1	IWA488	2A	2A-3	5270
886	Excalibur_c28017_641	IWB24660	2A	2A-3	5270
887	wsnp_Ra_c4503_8155485	IWA7947	2A	2A-3	5734
888	Kukri_c24064_2095	IWB42913	2A	2A-3	5734
889	BS00049644_51	IWB8551	2A	2A-3	5734
890	BS00022903_51	IWB7315	2A	2A-3	6960
891	Tdurum_contig42540_843	IWB71282	2A	2A-3	9071
892	RAC875_c1781_1897	IWB54551	2A	2A-4	0.000
893	RAC875_c1781_1137	IWB54549	2A	2A-4	0.109
894	RAC875_rep_c73777_683	IWB62976	2A	2A-4	0.182
895	RAC875_rep_c73777_485	IWB62975	2A	2A-4	0.287
896	Excalibur_c1604_2710	IWB22730	2A	2A-4	0.393
897	BobWhite_c3833_815	IWB2961	2A	2A-4	0.393
898	Kukri_c62142_683	IWB46979	2A	2A-4	0.393
899	BobWhite_c15867_215	IWB844	2A	2A-4	0.393
900	RAC875_c21906_247	IWB55262	2A	2A-4	0.393
901	wsnp_Ex_c1604_3060855	IWA2092	2A	2A-4	0.393
902	BS00000297_51	IWB5745	2A	2A-4	1190
903	GENE-3975_114	IWB33700	2A	2A-4	2015
904	BS00077597_51	IWB10941	2A	2A-4	4015
905	BS00098423_51	IWB12036	2A	2A-4	4429
906	BS00096882_51	IWB11977	2A	2A-4	4429
907	Excalibur_c40617_983	IWB26154	2A	2A-4	4894
908	Tdurum_contig30325_334	IWB70002	2A	2A-4	5844
909	Excalibur_c14536_1129	IWB22458	2A	2A-4	6358
910	Ku_c69608_894	IWB39857	2A	2A-4	6901
911	Excalibur_c7282_512	IWB28643	2A	2A-4	6901
912	TA001297-0826	IWB65374	2A	2A-4	6901
913	BS00022587_51	IWB7166	2A	2A-4	6901
914	wsnp_Ra_c10658_17500498	IWA7540	2A	2A-4	6901
915	BobWhite_c26570_282	IWB2020	2A	2A-4	8478
916	BS00093201_51	IWB11796	2A	2A-4	8480
917	BS00081507_51	IWB11194	2A	2A-4	8480
918	wsnp_Ex_c59095_60108185	IWA4375	2A	2A-4	8484
919	wsnp_Ra_c32271_41304469	IWA7864	2A	2A-4	8491
920	GENE-2352_964	IWB32895	2A	2A-4	8491
921	BobWhite_c16923_64	IWB973	2A	2A-4	9112
922	Kukri_c47259_416	IWB45747	2A	2A-4	9716
923	wsnp_Ex_c16627_25162391	IWA2157	2A	2A-4	9725
924	BS00037160_51	IWB8088	2A	2A-4	9725
925	BS00081506_51	IWB11193	2A	2A-4	9932
926	Excalibur_c685_165	IWB28504	2A	2A-4	10113
927	Jagger_c4026_255	IWB36583	2A	2A-4	12999
928	Jagger_c4026_328	IWB36584	2A	2A-4	12999
929	BS00108775_51	IWB12381	2A	2A-4	12999
930	Kukri_c74165_204	IWB47578	2A	2A-4	12999
931	Excalibur_c36481_519	IWB25725	2A	2A-4	12999
932	BS00080752_51	IWB11143	2A	2A-4	12999
933	wsnp_CAP12_c510_276361	IWA970	2A	2A-4	12999
934	CAP7_c9218_89	IWB14315	2A	2A-4	14182
935	Ra_c70418_147	IWB52511	2A	2A-4	14182
936	RAC875_rep_c119619_54	IWB62504	2A	2A-4	14182
937	BobWhite_rep_c64766_352	IWB5499	2A	2A-4	14182
938	BobWhite_c17572_339	IWB1065	2A	2A-4	14182
939	Ra_c70418_142	IWB52510	2A	2A-4	14182
940	Ku_c13700_1196	IWB38412	2A	2A-4	14182
941	Excalibur_c14317_401	IWB22408	2A	2A-4	14182
942	Ku_c13700_1189	IWB38411	2A	2A-4	14182
943	Excalibur_c907_1643	IWB29311	2A	2A-4	14182
944	RAC875_c64377_72	IWB59867	2A	2A-4	14182
945	CAP11_c2194_115	IWB12761	2A	2A-4	14182
946	BS00001059_51	IWB5778	2A	2A-4	14182
947	Excalibur_c7282_482	IWB28642	2A	2A-4	14182
948	BobWhite_c2058_367	IWB1411	2A	2A-4	14182
949	RFL_Contig4324_1348	IWB64643	2A	2A-4	14182
950	Excalibur_rep_c102052_721	IWB29791	2A	2A-4	14182
951	Excalibur_rep_c66618_87	IWB30766	2A	2A-4	27182
952	tplb0046b02_872	IWB74851	2A	2A-4	28493
953	RAC875_c19904_308	IWB54915	2A	2A-4	28496
954	RAC875_c104160_61	IWB53046	2A	2A-4	28496
955	BS00022265_51	IWB6997	2A	2A-4	36556
956	Kukri_c37742_69	IWB44731	2A	2A-4	36601
957	BS00022813_51	IWB7270	2A	2A-4	37964
958	Ku_c29409_324	IWB39090	2A	2A-4	37964
959	Tdurum_contig31185_456	IWB70188	2A	2A-4	40726
960	BobWhite_c4517_120	IWB3440	2A	2A-4	47726
961	Tdurum_contig47508_250	IWB71816	2A	2A-4	53157
962	BS00023075_51	IWB7413	2A	2A-4	53157
963	RAC875_c6586_946	IWB59980	2A	2A-4	54857
964	wsnp_Ra_c6586_11477949	IWA8036	2A	2A-4	54857
965	Tdurum_contig54056_501	IWB72339	2A	2A-4	54857
966	Excalibur_c44834_80	IWB26593	2A	2A-4	54864
967	wsnp_Ku_c4045_7380115	IWA7031	2A	2A-4	54868
968	Tdurum_contig8350_243	IWB73637	2A	2A-4	56118
969	Tdurum_contig12556_183	IWB67648	2A	2A-4	56511
970	wsnp_Ku_c16547_25454123	IWA6600	2A	2A-4	56870
971	CAP12_c1380_238	IWB13196	2A	2A-4	56870
972	Excalibur_c7971_712	IWB28928	2A	2A-4	56870
973	Tdurum_contig56321_179	IWB72500	2A	2A-4	56870
974	BS00011539_51	IWB6431	2A	2A-4	56870
975	Tdurum_contig52350_902	IWB72264	2A	2A-4	56870
976	Kukri_c25632_86	IWB43152	2A	2A-4	56870
977	Tdurum_contig42282_11463	IWB71057	2A	2A-4	56870
978	BS00097473_51	IWB12001	2A	2A-4	56870
979	RAC875_c22328_1356	IWB55326	2A	2A-4	56870
980	Tdurum_contig53038_684	IWB72299	2A	2A-4	56870
981	RFL_Contig4567_218	IWB64728	2A	2A-4	56870
982	IAAV4880	IWB34944	2A	2A-4	56870
983	BS00010477_51	IWB6233	2A	2A-4	56870
984	BS00087929_51	IWB11534	2A	2A-4	57273
985	Tdurum_contig52350_636	IWB72263	2A	2A-4	58011
986	Kukri_c11099_1198	IWB40515	2A	2A-4	58674
987	tplb0021g21_595	IWB74103	2A	2A-4	59442
988	Tdurum_contig53038_1287	IWB72298	2A	2A-4	60353
989	BS00087932_51	IWB11535	2A	2A-4	60353
990	Tdurum_contig50720_482	IWB72114	2A	2A-4	60353
991	Tdurum_contig52350_588	IWB72262	2A	2A-4	60353
992	RFL_Contig5122_974	IWB64898	2A	2A-4	60353
993	Tdurum_contig9224_402	IWB73785	2A	2A-4	60353
994	wsnp_Ex_c10555_17236072	IWA1349	2A	2A-4	60353
995	RAC875_c35688_382	IWB57098	2A	2A-4	60353
996	wsnp_Ku_c2838_5354231	IWA6839	2A	2A-4	60353
997	Tdurum_contig14482_1073	IWB68231	2A	2A-4	60353
998	Tdurum_contig92425_3144	IWB73798	2A	2A-4	60353
999	Excalibur_c62106_387	IWB28098	2A	2A-4	60353
1000	IAAV5232	IWB34990	2A	2A-4	60353
1001	RAC875_c96399_610	IWB61157	2A	2A-4	61185
1002	Kukri_c21008_657	IWB42411	2A	2A-4	61478
1003	Kukri_c44231_1576	IWB45415	2A	2A-4	61740
1004	Excalibur_c91176_326	IWB29338	2A	2A-4	61964
1005	RAC875_rep_c102485_606	IWB61340	2A	2A-4	61964
1006	Tdurum_contig53038_714	IWB72300	2A	2A-4	61964
1007	GENE-1294_120	IWB32365	2A	2A-4	63556
1008	Tdurum_contig10048_207	IWB66205	2A	2A-4	64656
1009	IAAV7287	IWB35319	2A	2A-4	65184
1010	RAC875_c22214_142	IWB55313	2A	2A-4	66398
1011	Tdurum_contig50839_279	IWB72125	2A	2A-4	66398
1012	Tdurum_contig64286_182	IWB72975	2A	2A-4	66398
1013	Tdurum_contig50839_593	IWB72126	2A	2A-4	66411
1014	BS00021937_51	IWB6807	2A	2A-4	66438
1015	Kukri_c16094_799	IWB41523	2A	2A-4	66438
1016	BS00007689_51	IWB6016	2A	2A-4	66457
1017	Kukri_c36985_104	IWB44629	2A	2A-4	66485
1018	GENE-0361_416	IWB31830	2A	2A-4	69427
1019	Kukri_c365_345	IWB44575	2A	2A-4	70401
1020	JD_c246_260	IWB37242	2A	2A-4	71174
1021	BS00022510_51	IWB7126	2A	2A-4	72358
1022	Ku_c7283_915	IWB39966	2A	2A-4	73138
1023	Excalibur_c24213_314	IWB24116	2A	2A-4	75515
1024	GENE-0361_486	IWB31831	2A	2A-4	76413
1025	Excalibur_c8919_345	IWB29266	2A	2A-4	76562
1026	BS00024506_51	IWB7541	2A	2A-4	81099
1027	Tdurum_contig11802_583	IWB67301	2B	2B-1	0.000
1028	Excalibur_c34937_710	IWB25535	2B	2B-1	9910
1029	BS00023068_51	IWB7407	2B	2B-1	9912
1030	Excalibur_c10406_1949	IWB21634	2B	2B-1	9912
1031	Kukri_rep_c117487_334	IWB49736	2B	2B-1	9912
1032	wsnp_Ex_c326_636368	IWA3407	2B	2B-1	10358
1033	Kukri_c30847_551	IWB43910	2B	2B-1	10942
1034	Tdurum_contig76118_145	IWB73347	2B	2B-1	11586
1035	RAC875_c19501_404	IWB54841	2B	2B-1	12243
1036	RAC875_rep_c109471_154	IWB61884	2B	2B-1	12498
1037	BobWhite_c10903_399	IWB127	2B	2B-1	12846
1038	RAC875_c50927_369	IWB58705	2B	2B-1	13196
1039	wsnp_JD_c640_960796	IWA6138	2B	2B-1	13469
1040	IACX8446	IWB36300	2B	2B-1	13789
1041	Kukri_c23905_151	IWB42883	2B	2B-1	13789
1042	Kukri_c3249_806	IWB44105	2B	2B-1	13789
1043	RAC875_rep_c115433_378	IWB62322	2B	2B-1	13789
1044	wsnp_Ex_c7776_13247365	IWA4723	2B	2B-1	13825
1045	Kukri_c46542_414	IWB45671	2B	2B-1	13825
1046	wsnp_Ra_c1660_3275687	IWA7656	2B	2B-1	13825
1047	Ra_c2544_1566	IWB51601	2B	2B-1	13825
1048	BS00044332_51	IWB8365	2B	2B-1	13825
1049	Ra_c491_902	IWB52168	2B	2B-1	13825
1050	Kukri_c1175_873	IWB40673	2B	2B-1	15609
1051	RAC875_c2504_670	IWB55737	2B	2B-1	16542
1052	BobWhite_c7145_355	IWB4295	2B	2B-1	17812
1053	BobWhite_c5668_115	IWB3937	2B	2B-1	17812
1054	RAC875_c6538_136	IWB59944	2B	2B-1	17943
1055	Kukri_c97223_93	IWB48463	2B	2B-1	17953
1056	BS00081871_51	IWB11217	2B	2B-1	18345
1057	BobWhite_c7145_1011	IWB4294	2B	2B-1	18741
1058	BobWhite_rep_c64787_359	IWB5503	2B	2B-1	19280
1059	Kukri_c98858_299	IWB48525	2B	2B-1	19424
1060	BS00076139_51	IWB10853	2B	2B-1	21357
1061	BS00077462_51	IWB10930	2B	2B-1	21357
1062	RAC875_c16881_1400	IWB54374	2B	2B-1	21357
1063	BS00077463_51	IWB10931	2B	2B-1	21357
1064	Kukri_c52200_878	IWB46230	2B	2B-1	21366
1065	RAC875_c2300_1021	IWB55435	2B	2B-1	21381
1066	Excalibur_c41459_96	IWB26233	2B	2B-1	21394
1067	GENE-1018_99	IWB32198	2B	2B-1	21398
1068	Excalibur_c4748_360	IWB26871	2B	2B-1	21398
1069	GENE-1018_278	IWB32197	2B	2B-1	26551
1070	Kukri_c56081_307	IWB46573	2B	2B-1	26813
1071	Excalibur_c42928_135	IWB26388	2B	2B-1	27149
1072	Kukri_c16758_443	IWB41644	2B	2B-1	27149
1073	BS00110996_51	IWB12617	2B	2B-1	27465
1074	BS00085748_51	IWB11421	2B	2B-1	27765
1075	Kukri_c22513_1780	IWB42660	2B	2B-1	27765
1076	BS00100466_51	IWB12133	2B	2B-1	27767
1077	Tdurum_contig93602_268	IWB73884	2B	2B-1	29411
1078	RAC875_c31756_83	IWB56644	2B	2B-1	32733
1079	RFL_Contig5625_2578	IWB65061	2B	2B-1	32802
1080	RFL_Contig5625_1069	IWB65059	2B	2B-1	32802
1081	wsnp_Ex_c3740_6815132	IWA3605	2B	2B-1	32804
1082	Excalibur_c24380_353	IWB24146	2B	2B-1	33115
1083	Excalibur_c41459_380	IWB26231	2B	2B-1	33318
1084	RAC875_c63883_76	IWB59815	2B	2B-1	33512
1085	Kukri_c23961_636	IWB42892	2B	2B-1	33589
1086	Kukri_rep_c102899_426	IWB48818	2B	2B-1	34608
1087	Excalibur_c60081_474	IWB27930	2B	2B-1	34608
1088	Tdurum_contig15156_136	IWB68360	2B	2B-1	34608
1089	Kukri_c5092_831	IWB46104	2B	2B-1	34608
1090	Ra_c18597_400	IWB51315	2B	2B-1	34994
1091	Kukri_c22903_2474	IWB42717	2B	2B-1	35381
1092	Ku_c22903_962	IWB38835	2B	2B-1	35381
1093	IACX5750	IWB36011	2B	2B-1	41041
1094	Excalibur_c46590_290	IWB26791	2B	2B-1	43046
1095	Excalibur_c27388_252	IWB24576	2B	2B-1	43495
1096	wsnp_Ex_c1629_3104356	IWA2112	2B	2B-1	43495
1097	Excalibur_c46590_363	IWB26792	2B	2B-1	43957
1098	wsnp_Ex_c1629_3103807	IWA2111	2B	2B-1	48238
1099	Excalibur_c16144_185	IWB22739	2B	2B-1	48238
1100	wsnp_Ex_c16144_24583060	IWA2104	2B	2B-1	48238
1101	wsnp_Ex_c1629_3103725	IWA2110	2B	2B-1	48240
1102	GENE-1999_98	IWB32769	2B	2B-1	49292
1103	Kukri_c74521_181	IWB47594	2B	2B-1	50341
1104	Kukri_c3067_398	IWB43883	2B	2B-1	51395
1105	BS00065036_51	IWB9433	2B	2B-1	51782
1106	Excalibur_c2454_333	IWB24177	2B	2B-1	51782
1107	BS00063107_51	IWB9006	2B	2B-1	55119
1108	Tdurum_contig33297_207	IWB70422	2B	2B-2	0.000
1109	Ex_c4349_594	IWB20711	2B	2B-2	0.000
1110	Excalibur_rep_c105343_349	IWB30115	2B	2B-2	3197
1111	Excalibur_c9093_1469	IWB29319	2B	2B-2	3199
1112	Excalibur_rep_c102844_573	IWB29874	2B	2B-2	3201
1113	Ku_c5725_892	IWB39654	2B	2B-2	6424
1114	RAC875_c22429_249	IWB55339	2B	2B-2	7305
1115	Tdurum_contig5056_173	IWB72086	2B	2B-2	7307
1116	Kukri_c12368_82	IWB40809	2B	2B-2	7307
1117	RAC875_c62278_69	IWB59678	2B	2B-2	7307
1118	Kukri_rep_c69803_82	IWB49945	2B	2B-2	7307
1119	Tdurum_contig45255_3473	IWB71586	2B	2B-2	7307
1120	BobWhite_c44986_217	IWB3418	2B	2B-2	7326
1121	RAC875_c46516_443	IWB58259	2B	2B-2	10794
1122	Tdurum_contig74936_133	IWB73248	2B	2B-2	18272
1123	Tdurum_contig74936_218	IWB73249	2B	2B-2	18272
1124	Kukri_c54975_287	IWB46470	2B	2B-2	19689
1125	BobWhite_c27887_69	IWB2150	2B	2B-2	20136
1126	Tdurum_contig54373_1003	IWB72350	2B	2B-2	20574
1127	Tdurum_contig54373_163	IWB72351	2B	2B-2	20574
1128	Tdurum_contig54373_449	IWB72352	2B	2B-2	20574
1129	Excalibur_c20058_339	IWB23422	2B	2B-2	22672
1130	Tdurum_contig48451_735	IWB71896	2B	2B-2	24637
1131	Excalibur_c25234_143	IWB24280	2B	2B-2	27872
1132	BobWhite_c47608_273	IWB3605	2B	2B-2	28273
1133	RAC875_c34516_70	IWB56962	2B	2B-2	28678
1134	BobWhite_c11739_325	IWB256	2B	2B-2	28678
1135	Tdurum_contig27976_414	IWB69396	2B	2B-2	30366
1136	Excalibur_rep_c68899_1400	IWB31001	2B	2B-2	44366
1137	Kukri_c83574_151	IWB47963	2B	2B-2	44366
1138	BS00022966_51	IWB7346	2B	2B-2	44366
1139	Kukri_c83574_636	IWB47964	2B	2B-2	44366
1140	RAC875_c86069_65	IWB60831	2B	2B-2	44769
1141	RAC875_c37837_889	IWB57346	2B	2B-2	45769
1142	IACX6223	IWB36124	2B	2B-2	46205
1143	BobWhite_c30622_180	IWB2380	2B	2B-2	46205
1144	BS00067337_51	IWB10024	2B	2B-2	46205
1145	Excalibur_c12135_100	IWB22043	2B	2B-2	46986
1146	CAP7_c1018_75	IWB13691	2B	2B-2	46986
1147	BobWhite_c30112_275	IWB2338	2B	2B-2	46988
1148	Kukri_c15043_326	IWB41315	2B	2B-2	46994
1149	RAC875_c26415_350	IWB55924	2B	2B-2	46994
1150	BobWhite_c5511_323	IWB3877	2B	2B-2	47013
1151	Tdurum_contig62852_369	IWB72914	2B	2B-2	47738
1152	Tdurum_contig36804_220	IWB70580	2B	2B-2	47747
1153	D_GBUVHFX02IJCSL_51	IWB18732	2B	2B-2	47764
1154	Excalibur_c64276_565	IWB28282	2B	2B-2	47764
1155	wsnp_JD_c12687_12877994	IWA5818	2B	2B-2	47826
1156	Excalibur_c29769_81	IWB24889	2B	2B-2	47826
1157	BS00043099_51	IWB8332	2B	2B-2	47826
1158	wsnp_Ex_c741_1456698	IWA4673	2B	2B-2	47826
1159	tplb0045o20_699	IWB74844	2B	2B-2	47826
1160	BS00038218_51	IWB8126	2B	2B-2	47826
1161	tplb0045o20_1168	IWB74841	2B	2B-2	47826
1162	Excalibur_c25430_183	IWB24312	2B	2B-2	47893
1163	Tdurum_contig62852_592	IWB72916	2B	2B-2	47979
1164	RAC875_c3302_1411	IWB56798	2B	2B-2	47979
1165	wsnp_Ex_c5239_9272511	IWA4135	2B	2B-2	47979
1166	Kukri_c5904_80	IWB46777	2B	2B-2	47979
1167	Tdurum_contig62852_302	IWB72913	2B	2B-2	48161
1168	Tdurum_contig62852_538	IWB72915	2B	2B-2	48224
1169	Excalibur_c43482_141	IWB26449	2B	2B-2	48936
1170	RAC875_c76533_442	IWB60422	2B	2B-2	48973
1171	Tdurum_contig68806_537	IWB73126	2B	2B-2	49173
1172	BS00079213_51	IWB11072	2B	2B-2	49173
1173	Tdurum_contig81323_291	IWB73495	2B	2B-2	49173
1174	BS00103461_51	IWB12205	2B	2B-2	49173
1175	RFL_Contig2231_1297	IWB63877	2B	2B-2	49173
1176	RFL_Contig2231_346	IWB63879	2B	2B-2	49173
1177	Tdurum_contig81323_527	IWB73496	2B	2B-2	49173
1178	BS00009540_51	IWB6075	2B	2B-2	49954
1179	RAC875_c46454_129	IWB58252	2B	2B-2	49954
1180	BS00110442_51	IWB12537	2B	2B-2	49954
1181	BS00110319_51	IWB12514	2B	2B-2	49954
1182	Kukri_c40637_223	IWB45048	2B	2B-2	51754
1183	Kukri_c9102_84	IWB48240	2B	2B-2	51754
1184	RAC875_c22552_380	IWB55365	2B	2B-2	51953
1185	Kukri_c24586_1089	IWB42992	2B	2B-2	52139
1186	BS00014923_51	IWB6607	2B	2B-2	55232
1187	wsnp_Ku_c4042_7375053	IWA7029	2B	2B-2	55278
1188	Ku_c4042_1178	IWB39369	2B	2B-2	55278
1189	wsnp_CAP11_c3947_1867089	IWA763	2B	2B-2	55339
1190	BS00003404_51	IWB5826	2B	2B-2	55339
1191	Ku_c4042_576	IWB39370	2B	2B-2	55339
1192	Kukri_c20247_524	IWB42289	2B	2B-2	55339
1193	BS00014345_51	IWB6599	2B	2B-2	55339
1194	IAAV980	IWB35614	2B	2B-2	55339
1195	BS00022486_51	IWB7111	2B	2B-2	55351
1196	RFL_Contig1633_304	IWB63700	2B	2B-2	55427
1197	Ra_c107358_279	IWB50839	2B	2B-2	55427
1198	BS00022969_51	IWB7348	2B	2B-2	55427
1199	Kukri_c13884_74	IWB41111	2B	2B-2	55863
1200	wsnp_Ra_c67199_65253620	IWA8046	2B	2B-2	55863
1201	JD_c14855_506	IWB37019	2B	2B-2	56207
1202	BobWhite_rep_c51373_453	IWB4951	2B	2B-2	56207
1203	Ra_c27275_627	IWB51653	2B	2B-2	56598
1204	wsnp_Ex_c6537_11339130	IWA4532	2B	2B-2	56604
1205	RAC875_c52566_551	IWB58853	2B	2B-2	56604
1206	wsnp_CAP7_rep_c12606_5316797	IWA1114	2B	2B-2	56604
1207	Tdurum_contig42214_1195	IWB71005	2B	2B-2	57885
1208	RAC875_rep_c70402_527	IWB62688	2B	2B-2	58385
1209	IAAV29	IWB34632	2B	2B-2	59682
1210	BS00070001_51	IWB10430	2B	2B-2	60971
1211	wsnp_Ex_c12671_20140295	IWA1665	2B	2B-2	62217
1212	BS00083078_51	IWB11285	2B	2B-2	62217
1213	Tdurum_contig94806_361	IWB73921	2B	2B-2	64150
1214	wsnp_Ex_c57_116914	IWA4323	2B	2B-2	64150
1215	RAC875_rep_c113555_122	IWB62221	2B	2B-2	64150
1216	Ra_c6728_590	IWB52416	2B	2B-2	64165
1217	BobWhite_c22503_605	IWB1602	2B	2B-2	64184
1218	BS00065994_51	IWB9690	2B	2B-2	64224
1219	JD_c22930_252	IWB37211	2B	2B-2	64224
1220	RAC875_c37191_584	IWB57258	2B	2B-2	64224
1221	Ku_c23446_2209	IWB38861	2B	2B-2	64236
1222	JD_c39990_130	IWB37419	2B	2B-2	64236
1223	Tdurum_contig83066_276	IWB73607	2B	2B-2	64236
1224	BS00063577_51	IWB9085	2B	2B-2	64245
1225	GENE-0644_370	IWB32005	2B	2B-2	67086
1226	Excalibur_c1305_662	IWB22202	2B	2B-2	67086
1227	GENE-0644_421	IWB32007	2B	2B-2	67086
1228	GENE-0644_42	IWB32006	2B	2B-2	67086
1229	Ra_c106376_879	IWB50813	2B	2B-2	67090
1230	Tdurum_contig62595_466	IWB72906	2B	2B-2	67653
1231	Ku_c34010_1016	IWB39220	2B	2B-2	70329
1232	wsnp_CAP11_rep_c8700_3756682	IWA897	2B	2B-2	72913
1233	BS00065418_51	IWB9540	2B	2B-2	73402
1234	RAC875_rep_c118376_304	IWB62466	2B	2B-2	73402
1235	IAAV6994	IWB35283	2B	2B-2	73402
1236	Tdurum_contig10994_617	IWB66885	2B	2B-2	76042
1237	Tdurum_contig92963_204	IWB73834	2B	2B-2	76042
1238	wsnp_Ku_c13905_22034406	IWA6509	2B	2B-2	76042
1239	IAAV4434	IWB34871	2B	2B-2	76042
1240	tplb0031k24_254	IWB74443	2B	2B-2	76042
1241	wsnp_Ex_c27867_37030229	IWA3127	2B	2B-2	76042
1242	Excalibur_rep_c102397_253	IWB29827	2B	2B-2	76052
1243	wsnp_Ex_c13351_21042379	IWA1763	2B	2B-2	76052
1244	RAC875_c111220_372	IWB53255	2B	2B-2	76052
1245	D_GA8KES402HPK9H_258	IWB17890	2B	2B-2	76052
1246	wsnp_Ra_c16822_25566950	IWA7661	2B	2B-2	76052
1247	IAAV539	IWB35020	2B	2B-2	76052
1248	IAAV6156	IWB35158	2B	2B-2	76052
1249	wsnp_Ex_c27867_37030045	IWA3126	2B	2B-2	76052
1250	Ku_c103035_323	IWB38081	2B	2B-2	76052
1251	RAC875_c47353_350	IWB58343	2B	2B-2	76052
1252	RFL_Contig1483_1765	IWB63655	2B	2B-2	76052
1253	Tdurum_contig99313_288	IWB74064	2B	2B-2	76062
1254	BS00087793_51	IWB11527	2B	2B-2	76086
1255	Excalibur_c13239_85	IWB22236	2B	2B-2	77195
1256	Tdurum_contig98206_211	IWB74034	2B	2B-2	77195
1257	Jagger_c4412_103	IWB36599	2B	2B-2	77550
1258	Kukri_c16760_1427	IWB41646	2B	2B-2	79421
1259	RAC875_rep_c110493_512	IWB61973	2B	2B-2	79550
1260	Kukri_c36756_316	IWB44605	2B	2B-2	80018
1261	Kukri_c16760_1086	IWB41645	2B	2B-2	80961
1262	BobWhite_c45336_130	IWB3454	2B	2B-2	84168
1263	BS00059315_51	IWB8772	2B	2B-2	84176
1264	Kukri_c7139_6288	IWB47512	2B	2B-2	84189
1265	BobWhite_c29572_73	IWB2285	2B	2B-2	84189
1266	Excalibur_c23185_155	IWB23924	2B	2B-2	84189
1267	wsnp_BF202681B_Ta_2_2	IWA429	2B	2B-2	84189
1268	Kukri_c9387_372	IWB48352	2B	2B-2	84575
1269	Ra_c2110_1660	IWB51418	2B	2B-2	84575
1270	Kukri_c9387_112	IWB48351	2B	2B-2	84575
1271	Excalibur_c11585_218	IWB21920	2B	2B-3	0.000
1272	BS00009962_51	IWB6140	2B	2B-3	0.000
1273	Excalibur_c84741_99	IWB29112	2B	2B-3	6638
1274	Tdurum_contig44075_1141	IWB71484	2B	2B-3	12746
1275	RAC875_rep_c69892_151	IWB62622	2B	2B-3	12748
1276	RAC875_rep_c70705_84	IWB62718	2B	2B-3	12748
1277	Excalibur_c114791_328	IWB21895	2B	2B-3	19557
1278	Excalibur_c6922_1393	IWB28529	2B	2B-3	21154
1279	Excalibur_rep_c66577_159	IWB30756	2B	2B-3	21154
1280	Excalibur_c37715_242	IWB25860	2B	2B-3	24100
1281	Tdurum_contig45838_263	IWB71648	2B	2B-4	0.000
1282	Tdurum_contig10380_87	IWB66494	2B	2B-4	1404
1283	RAC875_rep_c85788_180	IWB63235	2B	2B-4	7083
1284	RAC875_c8197_810	IWB60670	2B	2B-4	7083
1285	BS00081231_51	IWB11177	2B	2B-4	7083
1286	Excalibur_c26483_387	IWB24444	2B	2B-4	7083
1287	Tdurum_contig63945_206	IWB72965	2B	2B-4	7415
1288	BS00010687_51	IWB6270	2B	2B-4	7859
1289	BobWhite_c12157_747	IWB318	2B	2B-4	7859
1290	BS00106901_51	IWB12298	2B	2B-4	7859
1291	BS00035276_51	IWB8007	2B	2B-4	8954
1292	IACX5919	IWB36062	2B	2B-4	8954
1293	RAC875_rep_c74537_344	IWB63030	2B	2B-4	8954
1294	BobWhite_c22728_78	IWB1631	2B	2B-4	8954
1295	Excalibur_c40976_87	IWB26191	2B	2B-4	8954
1296	JD_c2156_2040	IWB37190	2B	2B-4	8954
1297	Excalibur_c5619_208	IWB27636	2B	2B-4	8954
1298	Kukri_rep_c108243_143	IWB49323	2B	2B-4	8954
1299	BS00010012_51	IWB6150	2B	2B-4	8954
1300	Excalibur_c40976_111	IWB26189	2B	2B-4	8954
1301	BS00064322_51	IWB9248	2B	2B-4	8954
1302	BS00023124_51	IWB7433	2B	2B-4	8954
1303	IAAV4899	IWB34949	2B	2B-4	8954
1304	BS00067094_51	IWB9954	2B	2B-4	9965
1305	wsnp_Ra_rep_c74497_72390803	IWA8195	2B	2B-4	11089
1306	RAC875_c817_2282	IWB60658	2B	2B-4	11135
1307	Excalibur_rep_c86807_132	IWB31368	2B	2B-4	11228
1308	BobWhite_c18540_351	IWB1188	2B	2B-4	11757
1309	wsnp_Ex_c5123_9089025	IWA4097	2B	2B-4	15509
1310	RAC875_c17455_152	IWB54476	2B	2B-4	15509
1311	wsnp_Ex_c5123_9089624	IWA4098	2B	2B-4	15509
1312	wsnp_Ex_c5123_9088111	IWA4096	2B	2B-4	15509
1313	wsnp_Ku_c9901_16493072	IWA7371	2B	2B-4	15509
1314	BS00046164_51	IWB8419	2B	2B-4	20830
1315	IAAV2917	IWB34633	2B	2B-4	20830
1316	Excalibur_c36280_764	IWB25695	2B	2B-4	20830
1317	BS00046165_51	IWB8420	2B	2B-4	20830
1318	Ex_c16948_754	IWB19972	2B	2B-4	21520
1319	BobWhite_c47357_535	IWB3588	2B	2B-4	21530
1320	BobWhite_c2521_117	IWB1888	2B	2B-4	21538
1321	BobWhite_c2371_520	IWB1735	2B	2B-4	22636
1322	Excalibur_rep_c66400_52	IWB30740	2B	2B-4	23670
1323	wsnp_Ex_c942_1806632	IWA4909	2B	2B-4	23670
1324	RAC875_c20093_318	IWB54945	2B	2B-4	23670
1325	RAC875_c103094_120	IWB52991	2B	2B-4	23670
1326	Excalibur_c2819_1773	IWB24675	2B	2B-4	23678
1327	CAP7_c12727_215	IWB13786	2B	2B-4	26346
1328	Excalibur_c1625_1215	IWB22762	2B	2B-4	29868
1329	JD_c3211_962	IWB37344	2B	2B-4	32572
1330	wsnp_Ra_c54256_57628288	IWA7996	2B	2B-4	32572
1331	Ku_c12447_2002	IWB38318	2B	2B-4	33563
1332	BS00068310_51	IWB10282	2B	2B-4	35396
1333	Tdurum_contig21896_174	IWB68952	2B	2B-4	35443
1334	Tdurum_contig12879_1273	IWB67760	2B	2B-4	36369
1335	IACX5941	IWB36072	2B	2B-4	37866
1336	Excalibur_c80601_308	IWB28962	2B	2B-4	39347
1337	BobWhite_c38001_528	IWB2943	2B	2B-4	39347
1338	Excalibur_c80601_83	IWB28963	2B	2B-4	39347
1339	BS00021896_51	IWB6785	2B	2B-4	39347
1340	tplb0024l03_910	IWB74201	2B	2B-4	39347
1341	Excalibur_c80601_278	IWB28961	2B	2B-4	39814
1342	IAAV3100	IWB34664	2B	2B-4	42978
1343	wsnp_Ex_c24135_33382521	IWA2873	2B	2B-4	42978
1344	wsnp_Ex_c28627_37743031	IWA3176	2B	2B-4	43574
1345	BobWhite_c32938_177	IWB2592	2B	2B-4	43574
1346	Tdurum_contig12761_125	IWB67728	2B	2B-4	46395
1347	Tdurum_contig54784_485	IWB72385	2B	2B-4	46395
1348	Kukri_c51540_490	IWB46174	2B	2B-4	46395
1349	Tdurum_contig12761_230	IWB67729	2B	2B-4	46395
1350	BS00036456_51	IWB8054	2B	2B-4	46403
1351	Tdurum_contig64795_494	IWB73003	2B	2B-4	47578
1352	Ex_c13213_2517	IWB19785	2B	2B-4	47964
1353	Excalibur_rep_c71150_423	IWB31177	2B	2B-4	47964
1354	wsnp_Ex_c29382_38422739	IWA3233	2B	2B-4	48350
1355	RAC875_c13240_96	IWB53685	2B	2B-4	48350
1356	Tdurum_contig42046_1426	IWB70766	2B	2B-4	48737
1357	wsnp_Ex_rep_c101581_86924089	IWA5024	2B	2B-4	48737
1358	wsnp_Ra_c4660_8405634	IWA7955	2B	2B-4	48737
1359	Excalibur_c5801_177	IWB27775	2B	2B-4	48737
1360	Tdurum_contig78534_314	IWB73441	2B	2B-4	48737
1361	wsnp_Ex_c13353_21046550	IWA1765	2B	2B-4	48737
1362	Tdurum_contig67613_465	IWB73071	2B	2B-4	48737
1363	wsnp_Ex_c19772_28771627	IWA2459	2B	2B-4	48737
1364	Tdurum_contig64795_432	IWB73002	2B	2B-4	51733
1365	wsnp_CAP7_c1592_791887	IWA1040	2B	2B-4	52202
1366	wsnp_Ra_c15621_24073604	IWA7640	2B	2B-4	52202
1367	Excalibur_c32980_169	IWB25281	2B	2B-4	53171
1368	BS00065471_51	IWB9560	2B	2B-4	53592
1369	Jagger_c6844_121	IWB36706	2B	2B-4	53592
1370	Tdurum_contig14007_916	IWB68123	2B	2B-4	53592
1371	Tdurum_contig82393_581	IWB73567	2B	2B-4	56573
1372	BS00004224_51	IWB5957	2B	2B-4	56573
1373	Kukri_rep_c68903_159	IWB49827	2B	2B-4	56573
1374	Kukri_rep_c68903_301	IWB49828	2B	2B-4	56573
1375	BS00022295_51	IWB7010	2B	2B-4	58454
1376	Excalibur_c60164_137	IWB27942	2B	2B-4	58505
1377	Ra_c13298_783	IWB51053	2B	2B-4	58505
1378	Excalibur_c95944_300	IWB29531	2B	2B-4	58505
1379	Kukri_c37462_459	IWB44694	2B	2B-4	58505
1380	RAC875_c29913_139	IWB56398	2B	2B-4	58505
1381	wsnp_Ex_c45468_51254978	IWA3938	2B	2B-4	58505
1382	Tdurum_contig77036_338	IWB73407	2B	2B-4	60100
1383	Excalibur_c30762_377	IWB25021	2B	2B-4	60100
1384	Tdurum_contig71365_233	IWB73196	2B	2B-4	63435
1385	Tdurum_contig47_185	IWB71742	2B	2B-4	63435
1386	Tdurum_contig93103_284	IWB73846	2B	2B-4	63435
1387	RAC875_c16752_283	IWB54357	2B	2B-4	66203
1388	Tdurum_contig28795_273	IWB69629	2B	2B-4	66203
1389	Tdurum_contig59546_695	IWB72654	2B	2B-4	66203
1390	Excalibur_c1940_359	IWB23306	2B	2B-4	67519
1391	Jagger_c914_155	IWB36805	2B	2B-4	68805
1392	BobWhite_c7050_564	IWB4272	2B	2B-4	68828
1393	Tdurum_contig9214_279	IWB73784	2B	2B-4	68828
1394	D_GDRF1KQ01CLI2I_190	IWB19170	2B	2B-4	74028
1395	RAC875_c97462_415	IWB61201	2B	2B-4	74937
1396	Tdurum_contig49532_53	IWB71976	2B	2B-4	80263
1397	Excalibur_c16679_215	IWB22835	2B	2B-4	82184
1398	wsnp_Ex_c10441_17078853	IWA1324	2B	2B-4	82195
1399	CAP7_c6910_523	IWB14219	2B	2B-4	82521
1400	RFL_Contig5240_1987	IWB64936	2B	2B-4	82759
1401	RAC875_rep_c110690_104	IWB61988	2B	2B-4	88917
1402	Kukri_c657_1514	IWB47254	2B	2B-4	89369
1403	Ku_c67680_195	IWB39800	2B	2B-4	97283
1404	RAC875_c19685_944	IWB54880	2B	2B-4	97285
1405	BS00027799_51	IWB7663	2B	2B-4	101440
1406	CAP11_c1820_244	IWB12724	2B	2B-4	105840
1407	Excalibur_c12675_1395	IWB22132	2B	2B-4	112834
1408	Excalibur_rep_c76271_351	IWB31257	2B	2B-4	113401
1409	BobWhite_c20158_834	IWB1354	2B	2B-4	113815
1410	BS00100117_51	IWB12117	2B	2B-4	114296
1411	Excalibur_c2993_457	IWB24905	2B	2B-4	114393
1412	RAC875_c12741_101	IWB53581	2B	2B-4	114393
1413	Tdurum_contig27848_179	IWB69343	2B	2B-4	114393
1414	CAP7_c4827_53	IWB14135	2B	2B-4	114393
1415	Kukri_c17_967	IWB41694	2B	2B-4	114393
1416	Kukri_c60352_344	IWB46858	2B	2B-4	114393
1417	Kukri_c17_1246	IWB41691	2B	2B-4	114393
1418	Excalibur_rep_c67599_677	IWB30882	2B	2B-4	114393
1419	BS00025106_51	IWB7569	2B	2B-4	114393
1420	IAAV1798	IWB34450	2B	2B-4	114393
1421	Excalibur_c12675_1147	IWB22131	2B	2B-4	114393
1422	Jagger_c10188_98	IWB36409	2B	2B-4	114452
1423	GENE-1119_104	IWB32245	2B	2B-4	114561
1424	Tdurum_contig21786_270	IWB68948	2B	2B-4	115331
1425	Excalibur_c94383_157	IWB29461	2B	2B-4	115476
1426	Excalibur_c5193_64	IWB27274	2B	2B-4	115478
1427	tplb0053o16_915	IWB75041	2B	2B-4	117398
1428	CAP12_c3254_366	IWB13362	2B	2B-4	117414
1429	Ra_c105904_1191	IWB50793	2B	2B-4	119340
1430	Ra_c105904_187	IWB50794	2B	2B-4	119342
1431	RFL_Contig5495_563	IWB65020	2B	2B-4	120014
1432	wsnp_Ex_c16074_24502385	IWA2094	2B	2B-4	120462
1433	RAC875_c17798_66	IWB54548	2B	2B-4	120462
1434	BS00083998_51	IWB11333	2B	2B-4	120844
1435	tplb0042o21_419	IWB74748	2B	2B-4	124159
1436	Excalibur_c1434_428	IWB22415	2B	2B-4	125130
1437	RAC875_c3259_276	IWB56745	2B	2B-4	125392
1438	Kukri_c16035_685	IWB41512	2B	2B-4	125516
1439	wsnp_Ex_c25043_34305764	IWA2946	2B	2B-4	125516
1440	Kukri_rep_c101484_438	IWB48653	2B	2B-4	125676
1441	RAC875_c228_481	IWB55409	2B	2B-4	126685
1442	RAC875_c5907_96	IWB59421	2B	2B-4	129111
1443	RFL_Contig4790_902	IWB64800	2B	2B-4	131357
1444	RFL_Contig4790_646	IWB64799	2B	2B-4	131529
1445	Kukri_c8494_77	IWB48017	2B	2B-4	133831
1446	Kukri_c49784_56	IWB46022	2B	2B-4	133831
1447	BobWhite_c18071_171	IWB1124	2B	2B-4	133831
1448	Kukri_c49784_86	IWB46023	2B	2B-4	133831
1449	Excalibur_rep_c105614_172	IWB30139	2B	2B-4	133831
1450	Kukri_c900_1334	IWB48199	2B	2B-4	133831
1451	RAC875_c19042_443	IWB54767	2B	2B-4	133831
1452	wsnp_Ex_rep_c70525_69448648	IWA5694	2B	2B-4	133831
1453	Excalibur_c25043_357	IWB24255	2B	2B-4	133910
1454	Kukri_c20793_249	IWB42373	2B	2B-4	133992
1455	Excalibur_c2311_1563	IWB23911	2B	2B-4	133992
1456	Kukri_c39136_675	IWB44889	2B	2B-4	133992
1457	CAP12_c449_277	IWB13403	2B	2B-4	133992
1458	BobWhite_c1105_745	IWB166	2B	2B-4	133992
1459	Kukri_c9898_1766	IWB48531	2B	2B-4	134378
1460	Kukri_c408_154	IWB45069	2B	2B-4	135973
1461	RAC875_c56095_66	IWB59167	2B	2B-4	139769
1462	BS00109546_51	IWB12415	2B	2B-4	157611
1463	Kukri_c12401_90	IWB40814	3A	3A-1	0.000
1464	Excalibur_c18826_452	IWB23206	3A	3A-1	18342
1465	Excalibur_c60530_113	IWB27973	3A	3A-1	25476
1466	Excalibur_c53004_130	IWB27353	3A	3A-1	25502
1467	Excalibur_c27288_413	IWB24565	3A	3A-1	27619
1468	BS00101363_51	IWB12170	3A	3A-1	27621
1469	Ku_c17560_146	IWB38606	3A	3A-1	27621
1470	CAP11_c6193_232	IWB12994	3A	3A-1	27621
1471	wsnp_Ex_c22683_31887799	IWA2738	3A	3A-1	27621
1472	Kukri_rep_c101735_236	IWB48677	3A	3A-1	27621
1473	Kukri_s117068_130	IWB50683	3A	3A-1	27621
1474	Excalibur_c74666_291	IWB28726	3A	3A-1	27621
1475	wsnp_RFL_Contig1999_1190396	IWA8280	3A	3A-1	27621
1476	BobWhite_c17021_297	IWB986	3A	3A-1	27621
1477	RAC875_rep_c107888_617	IWB61740	3A	3A-1	27621
1478	Kukri_c3982_192	IWB44955	3A	3A-1	27621
1479	Excalibur_c10383_432	IWB21620	3A	3A-1	27621
1480	BobWhite_c23392_496	IWB1704	3A	3A-1	27621
1481	wsnp_Ex_c22683_31887736	IWA2737	3A	3A-1	27621
1482	BS00073062_51	IWB10638	3A	3A-1	27621
1483	IAAV1155	IWB34333	3A	3A-1	27621
1484	wsnp_RFL_Contig4398_5146811	IWA8587	3A	3A-1	27621
1485	Excalibur_c26857_1707	IWB24498	3A	3A-1	27621
1486	BS00088987_51	IWB11588	3A	3A-1	27621
1487	Kukri_s117068_198	IWB50684	3A	3A-1	27621
1488	Excalibur_c11505_155	IWB21899	3A	3A-1	27621
1489	RAC875_c20134_535	IWB54955	3A	3A-1	27621
1490	BS00004158_51	IWB5952	3A	3A-1	27621
1491	RAC875_c787_395	IWB60530	3A	3A-1	27632
1492	Excalibur_c85173_190	IWB29131	3A	3A-1	30332
1493	Excalibur_c20448_318	IWB23480	3A	3A-2	0.000
1494	wsnp_Ex_c8409_14170476	IWA4804	3A	3A-2	0.002
1495	CAP8_c665_409	IWB14876	3A	3A-2	0.685
1496	BS00022746_51	IWB7237	3A	3A-2	0.695
1497	CAP8_c665_242	IWB14875	3A	3A-2	0.697
1498	Excalibur_c98205_83	IWB29612	3A	3A-2	0.750
1499	wsnp_Ex_c55051_57706127	IWA4257	3A	3A-2	0.825
1500	BS00057444_51	IWB8714	3A	3A-2	0.917
1501	wsnp_Ex_c8240_13914674	IWA4781	3A	3A-2	1012
1502	BS00057445_51	IWB8715	3A	3A-2	1095
1503	BobWhite_s67516_159	IWB5723	3A	3A-2	1160
1504	wsnp_Ex_rep_c102110_87348288	IWA5050	3A	3A-2	1160
1505	BS00049032_51	IWB8523	3A	3A-2	1569
1506	GENE-1332_230	IWB32388	3A	3A-2	8269
1507	Kukri_c80974_619	IWB47869	3A	3A-2	15972
1508	BobWhite_c29419_116	IWB2275	3A	3A-2	15972
1509	RAC875_c47976_291	IWB58394	3A	3A-2	16097
1510	BS00065956_51	IWB9681	3A	3A-2	16097
1511	BS00048757_51	IWB8516	3A	3A-2	16242
1512	BobWhite_c20673_447	IWB1419	3A	3A-2	16395
1513	wsnp_CAP12_c2692_1286812	IWA950	3A	3A-2	17483
1514	CAP8_c1702_71	IWB14561	3A	3A-2	17483
1515	CAP8_c2839_118	IWB14646	3A	3A-2	20293
1516	Kukri_c47091_511	IWB45729	3A	3A-2	23024
1517	Tdurum_contig91865_242	IWB73771	3A	3A-2	29684
1518	TA015264-0958	IWB66127	3A	3A-2	31498
1519	RAC875_c46323_1996	IWB58235	3A	3A-2	33337
1520	BS00022586_51	IWB7165	3A	3A-2	33337
1521	RAC875_c14060_1935	IWB53848	3A	3A-2	35783
1522	RAC875_c14060_1797	IWB53847	3A	3A-2	35783
1523	BobWhite_c13210_115	IWB466	3A	3A-2	35783
1524	Excalibur_c49977_170	IWB27103	3A	3A-2	35783
1525	Tdurum_contig86206_149	IWB73711	3A	3A-2	37207
1526	RAC875_rep_c109701_76	IWB61907	3A	3A-2	41217
1527	Tdurum_contig12371_197	IWB67571	3A	3A-2	41245
1528	RAC875_c64107_404	IWB59845	3A	3A-2	41996
1529	Tdurum_contig59358_392	IWB72638	3A	3A-2	41996
1530	BobWhite_c11997_246	IWB285	3A	3A-2	41996
1531	Tdurum_contig74920_757	IWB73247	3A	3A-2	41996
1532	Tdurum_contig83561_227	IWB73640	3A	3A-2	59452
1533	wsnp_Ex_c742_1458033	IWA4675	3A	3A-2	59473
1534	BS00021981_51	IWB6837	3A	3A-2	59473
1535	BS00022516_51	IWB7130	3A	3A-2	62537
1536	IAAV6676	IWB35234	3A	3A-2	62537
1537	BS00034334_51	IWB7969	3A	3A-2	62537
1538	RAC875_c10430_672	IWB53051	3A	3A-2	69285
1539	Excalibur_c41477_1272	IWB26239	3A	3A-2	69715
1540	wsnp_RFL_Contig4752_5707729	IWA8624	3A	3A-2	69715
1541	Excalibur_rep_c103091_266	IWB29898	3A	3A-2	69715
1542	TA004095-0446	IWB65782	3A	3A-2	69715
1543	BobWhite_c30009_285	IWB2330	3A	3A-2	70102
1544	CAP8_c359_95	IWB14696	3A	3A-2	70102
1545	Excalibur_rep_c68583_689	IWB30975	3A	3A-2	70102
1546	BobWhite_c34866_232	IWB2733	3A	3A-2	70102
1547	CAP12_c700_173	IWB13522	3A	3A-2	70102
1548	RAC875_rep_c109288_122	IWB61873	3A	3A-2	72378
1549	Tdurum_contig44029_66	IWB71480	3A	3A-2	72382
1550	RFL_Contig1170_1827	IWB63578	3A	3A-2	72382
1551	Tdurum_contig44029_158	IWB71478	3A	3A-2	72382
1552	Tdurum_contig44029_144	IWB71477	3A	3A-2	72382
1553	Tdurum_contig44029_621	IWB71479	3A	3A-2	72382
1554	Tdurum_contig14318_680	IWB68183	3A	3A-2	75292
1555	Tdurum_contig11748_889	IWB67277	3A	3A-2	75296
1556	TA013323-0732	IWB66111	3A	3A-2	75296
1557	RAC875_c30443_966	IWB56476	3A	3A-2	75296
1558	TA003540-1083	IWB65703	3A	3A-2	75296
1559	TA002607-0550	IWB65580	3A	3A-2	75296
1560	Tdurum_contig30790_154	IWB70107	3A	3A-2	84824
1561	Tdurum_contig43850_675	IWB71453	3A	3A-2	85794
1562	TA012401-0794	IWB66101	3A	3A-2	86724
1563	BS00047836_51	IWB8477	3A	3A-2	91634
1564	BS00070464_51	IWB10464	3A	3A-2	91634
1565	IAAV4781	IWB34922	3A	3A-2	92620
1566	Excalibur_c49964_293	IWB27100	3A	3A-2	99410
1567	RFL_Contig4403_1034	IWB64668	3A	3A-2	105387
1568	wsnp_Ex_c10272_16842803	IWA1308	3A	3A-2	105387
1569	RAC875_c66892_58	IWB60051	3A	3A-2	105875
1570	wsnp_Ex_rep_c101942_87217430	IWA5039	3A	3A-2	106276
1571	Tdurum_contig5611_1064	IWB72484	3A	3A-2	108584
1572	Tdurum_contig13734_1070	IWB68071	3A	3A-2	108584
1573	Tdurum_contig56748_632	IWB72529	3A	3A-2	113279
1574	Excalibur_c8930_548	IWB29267	3A	3A-2	119590
1575	Ku_c50158_1323	IWB39542	3A	3A-2	126723
1576	wsnp_Ex_c15848_24235835	IWA2069	3A	3A-2	126723
1577	wsnp_Ex_rep_c69567_68516173	IWA5616	3A	3A-2	126723
1578	Excalibur_c15848_960	IWB22700	3A	3A-2	126723
1579	Tdurum_contig13098_184	IWB67857	3A	3A-2	127239
1580	JD_c9434_297	IWB37891	3A	3A-2	127239
1581	Ku_c3602_226	IWB39272	3A	3A-2	127239
1582	Ku_c3602_325	IWB39273	3A	3A-2	127239
1583	Kukri_c94845_415	IWB48393	3A	3A-2	131358
1584	BS00066475_51	IWB9817	3A	3A-2	132542
1585	wsnp_JD_c9434_10274598	IWA6229	3A	3A-2	132928
1586	TA002997-0276	IWB65628	3A	3A-2	133385
1587	BobWhite_rep_c51301_1261	IWB4947	3A	3A-2	133385
1588	Excalibur_c91154_175	IWB29336	3A	3A-2	135391
1589	BS00041121_51	IWB8262	3A	3A-2	135391
1590	Ku_c17569_905	IWB38609	3A	3A-2	135391
1591	JD_c1187_1398	IWB36921	3A	3A-2	135391
1592	wsnp_Ex_rep_c101340_86719239	IWA5006	3A	3A-2	135391
1593	wsnp_Ex_rep_c101340_86719115	IWA5005	3A	3A-2	135391
1594	wsnp_Ex_c3478_6369892	IWA3498	3A	3A-2	136892
1595	Excalibur_rep_c102727_407	IWB29859	3A	3A-2	136892
1596	IAAV6152	IWB35157	3A	3A-2	136892
1597	wsnp_BG263758A_Ta_1_1	IWA536	3A	3A-2	139580
1598	Ku_c1485_980	IWB38468	3A	3A-2	139580
1599	Tdurum_contig10572_580	IWB66604	3A	3A-2	139580
1600	Ra_c88203_1055	IWB52767	3A	3A-2	146013
1601	Tdurum_contig63129_238	IWB72935	3A	3A-2	146014
1602	Ra_c88203_455	IWB52768	3A	3A-2	146014
1603	Ra_c88203_468	IWB52769	3A	3A-2	146014
1604	BobWhite_s65081_93	IWB5680	3A	3A-2	146014
1605	Tdurum_contig57693_581	IWB72591	3A	3A-2	146014
1606	Tdurum_contig12558_205	IWB67654	3A	3A-2	147756
1607	Ku_c19285_555	IWB38690	3A	3A-2	147808
1608	Tdurum_contig68855_91	IWB73130	3A	3A-2	147808
1609	Ra_c11263_2353	IWB50912	3A	3A-2	147808
1610	Tdurum_contig25642_92	IWB69157	3A	3A-2	147808
1611	wsnp_Ex_c32003_40728918	IWA3376	3A	3A-2	149406
1612	Tdurum_contig61299_55	IWB72777	3A	3A-2	149406
1613	tplb0050h15_1287	IWB74968	3A	3A-2	149406
1614	Tdurum_contig32006_134	IWB70313	3A	3A-2	150190
1615	Ex_c5858_1681	IWB20961	3A	3A-2	150190
1616	RAC875_c37118_595	IWB57248	3A	3A-2	150342
1617	Ex_c18484_2048	IWB20020	3A	3A-2	150468
1618	RAC875_c6932_1229	IWB60253	3A	3A-2	150468
1619	Tdurum_contig50392_1355	IWB72075	3A	3A-2	150468
1620	Tdurum_contig59782_1011	IWB72686	3A	3A-2	150468
1621	wsnp_Ex_c45213_51068305	IWA3929	3A	3A-2	150468
1622	wsnp_Ra_c7280_12576178	IWA8061	3A	3A-2	150468
1623	RAC875_c53864_310	IWB58989	3A	3A-2	150468
1624	wsnp_JD_c7441_8535047	IWA6170	3A	3A-2	150468
1625	Jagger_c5842_90	IWB36660	3A	3A-2	150468
1626	tplb0055d10_1024	IWB75077	3A	3A-2	150468
1627	Tdurum_contig58326_467	IWB72621	3A	3A-2	150468
1628	BS00026189_51	IWB7614	3A	3A-2	150468
1629	IAAV8351	IWB35463	3A	3A-2	150468
1630	RAC875_rep_c75768_245	IWB63064	3A	3A-2	150468
1631	wsnp_Ex_c12948_20511479	IWA1713	3A	3A-2	150468
1632	wsnp_Ex_c9145_15214903	IWA4883	3A	3A-2	150468
1633	wsnp_Ku_c9433_15811664	IWA7355	3A	3A-2	150468
1634	Tdurum_contig57139_318	IWB72560	3A	3A-2	150468
1635	BobWhite_c34548_96	IWB2704	3A	3A-2	150468
1636	wsnp_Ex_rep_c69752_68711460	IWA5632	3A	3A-2	150468
1637	wsnp_CAP12_rep_c8867_3720285	IWA1019	3A	3A-2	150468
1638	Tdurum_contig93128_249	IWB73850	3A	3A-2	150468
1639	BobWhite_c42102_237	IWB3210	3A	3A-2	150468
1640	wsnp_Ex_c22766_31972812	IWA2751	3A	3A-2	150468
1641	wsnp_Ex_c42698_49211728	IWA3836	3A	3A-2	150468
1642	Tdurum_contig59782_86	IWB72687	3A	3A-2	150468
1643	BobWhite_c48254_364	IWB3645	3A	3A-2	150468
1644	IAAV5821	IWB35097	3A	3A-2	150468
1645	Kukri_rep_c70479_411	IWB50023	3A	3A-2	150468
1646	Kukri_rep_c70927_886	IWB50071	3A	3A-2	150468
1647	Ku_c28597_514	IWB39059	3A	3A-2	150468
1648	CAP7_c3367_68	IWB14015	3A	3A-2	150468
1649	wsnp_Ku_c25809_35776454	IWA6783	3A	3A-2	150599
1650	TA002508-0190	IWB65564	3A	3A-2	150679
1651	wsnp_Ex_c9458_15679797	IWA4917	3A	3A-2	150783
1652	TA004174-0504	IWB65798	3A	3A-2	150884
1653	BobWhite_c11225_941	IWB189	3A	3A-2	150957
1654	Tdurum_contig5096_193	IWB72139	3A	3A-2	152140
1655	Tdurum_contig31087_229	IWB70165	3A	3A-2	152140
1656	TA002217-0946	IWB65513	3A	3A-2	153071
1657	GENE-2087_300	IWB32801	3A	3A-2	163808
1658	Tdurum_contig11382_338	IWB67049	3A	3A-2	174620
1659	Tdurum_contig83663_371	IWB73647	3A	3A-2	174620
1660	wsnp_BE490613A_Ta_2_1	IWA234	3A	3A-2	174620
1661	BS00070870_51	IWB10508	3A	3A-2	174620
1662	GENE-3939_653	IWB33677	3A	3A-2	174620
1663	Kukri_c68006_282	IWB47447	3A	3A-2	174620
1664	RAC875_c3427_734	IWB56927	3A	3A-2	174620
1665	BS00067190_51	IWB9982	3A	3A-2	174620
1666	BS00039925_51	IWB8196	3A	3A-2	174620
1667	Kukri_c47643_920	IWB45790	3A	3A-2	174620
1668	Tdurum_contig33100_127	IWB70411	3A	3A-2	174620
1669	Excalibur_c31571_136	IWB25115	3A	3A-2	174620
1670	BS00064487_51	IWB9299	3A	3A-2	176365
1671	BS00096642_51	IWB11966	3A	3A-2	176476
1672	BobWhite_c30232_154	IWB2350	3A	3A-2	176476
1673	BS00039357_51	IWB8165	3A	3A-2	176476
1674	BS00022882_51	IWB7305	3A	3A-2	176476
1675	BS00067997_51	IWB10203	3A	3A-2	176476
1676	Kukri_c80104_809	IWB47833	3A	3A-2	176476
1677	BS00092735_51	IWB11773	3A	3A-2	176476
1678	Kukri_rep_c105819_114	IWB49118	3A	3A-2	176476
1679	Excalibur_rep_c104884_1325	IWB30070	3A	3A-2	176476
1680	Kukri_c34195_357	IWB44290	3A	3A-2	176476
1681	BobWhite_rep_c49102_169	IWB4728	3A	3A-2	176476
1682	wsnp_BE443568A_Ta_2_1	IWA132	3A	3A-2	176476
1683	wsnp_JD_c3034_4017676	IWA5994	3A	3A-2	178718
1684	RAC875_c842_1516	IWB60761	3A	3A-2	178718
1685	Tdurum_contig51995_377	IWB72223	3A	3A-2	185010
1686	Tdurum_contig51995_474	IWB72224	3A	3A-2	185010
1687	wsnp_Ex_c28930_38008757	IWA3198	3A	3A-2	188831
1688	wsnp_RFL_Contig4734_5671036	IWA8621	3A	3A-2	192433
1689	BS00078669_51	IWB11027	3A	3A-2	194444
1690	TA005679-0546	IWB66003	3A	3A-2	196833
1691	Kukri_c6288_364	IWB47031	3A	3A-2	198848
1692	Excalibur_c18089_1116	IWB23075	3A	3A-2	199235
1693	RAC875_rep_c111698_383	IWB62073	3A	3A-2	199242
1694	RAC875_c67309_634	IWB60083	3A	3A-2	199242
1695	wsnp_Ex_rep_c69034_67935465	IWA5579	3A	3A-2	199242
1696	wsnp_Ex_c763_1503467	IWA4707	3A	3A-2	199242
1697	RAC875_c17479_359	IWB54481	3A	3A-2	202470
1698	Kukri_c12244_448	IWB40775	3A	3A-2	210574
1699	Kukri_c60531_131	IWB46867	3A	3A-2	217873
1700	Tdurum_contig50389_317	IWB72074	3A	3A-2	221482
1701	Tdurum_contig68305_597	IWB73101	3A	3A-3	0.000
1702	IAAV5984	IWB35125	3A	3A-3	0.000
1703	BobWhite_c5337_225	IWB3798	3A	3A-3	0.000
1704	BS00088756_51	IWB11581	3A	3A-3	0.000
1705	Tdurum_contig68305_703	IWB73102	3A	3A-3	0.000
1706	Kukri_c15151_436	IWB41338	3A	3A-3	5986
1707	Ex_c4465_1641	IWB20736	3A	3A-3	7008
1708	BS00110564_51	IWB12566	3A	3A-3	7066
1709	Ku_c1255_627	IWB38325	3A	3A-3	7066
1710	Ex_c4465_882	IWB20737	3A	3A-3	7066
1711	Excalibur_c32546_314	IWB25213	3A	3A-3	8024
1712	IACX6065	IWB36105	3A	3A-3	8074
1713	wsnp_Ex_c20250_29303152	IWA2518	3A	3A-3	8074
1714	BS00091887_51	IWB11738	3A	3A-3	8074
1715	BS00003935_51	IWB5927	3A	3A-3	8074
1716	Excalibur_c20250_313	IWB23450	3A	3A-3	8074
1717	BS00022459_51	IWB7097	3A	3A-3	9427
1718	BS00022884_51	IWB7306	3A	3A-3	9429
1719	BS00110550_51	IWB12563	3A	3A-3	9429
1720	BS00026396_51	IWB7623	3A	3A-3	14248
1721	wsnp_Ku_c10468_17301216	IWA6396	3A	3A-3	14248
1722	wsnp_Ku_c10468_17301042	IWA6395	3A	3A-3	14269
1723	BS00097267_51	IWB11993	3A	3A-3	14956
1724	RAC875_c15970_89	IWB54195	3A	3A-3	15503
1725	Ku_c6126_1139	IWB39723	3A	3A-3	16080
1726	BS00097265_51	IWB11992	3A	3A-3	17842
1727	Ku_c6126_1140	IWB39724	3A	3A-3	17842
1728	Excalibur_rep_c82081_188	IWB31321	3A	3A-3	19688
1729	BS00081475_51	IWB11191	3A	3A-3	21904
1730	Kukri_rep_c107195_111	IWB49237	3A	3A-3	22841
1731	BS00024548_51	IWB7543	3A	3A-3	23361
1732	BS00067228_51	IWB9995	3A	3A-3	23361
1733	BS00022424_51	IWB7073	3A	3A-3	23859
1734	BS00067224_51	IWB9994	3A	3A-3	23859
1735	BS00065734_51	IWB9626	3A	3A-3	27154
1736	BS00023222_51	IWB7482	3A	3A-3	30012
1737	wsnp_CAP8_c6939_3242530	IWA1207	3A	3A-3	30953
1738	D_GBF1XID02JKC36_260	IWB18472	3A	3A-3	31917
1739	Excalibur_c58692_101	IWB27830	3A	3A-3	33471
1740	RAC875_c52195_324	IWB58806	3A	3A-3	38466
1741	Tdurum_contig50253_766	IWB72058	3A	3A-3	38466
1742	JD_c48734_1188	IWB37509	3A	3A-3	49757
1743	Tdurum_contig55841_351	IWB72476	3A	3A-3	53761
1744	GENE-3665_61	IWB33546	3A	3A-3	53761
1745	Tdurum_contig34075_98	IWB70483	3A	3A-3	54163
1746	BS00041742_51	IWB8288	3A	3A-3	60997
1747	BobWhite_c12428_371	IWB366	3A	3A-3	60997
1748	CAP11_rep_c6920_161	IWB13132	3A	3A-3	64356
1749	BS00030652_51	IWB7790	3A	3A-3	65540
1750	BS00093889_51	IWB11837	3A	3A-3	65540
1751	GENE-4700_158	IWB34108	3A	3A-3	65540
1752	BS00022182_51	IWB6953	3A	3A-3	65540
1753	CAP7_c3178_52	IWB13994	3A	3A-3	65540
1754	GENE-1776_104	IWB32648	3A	3A-3	68234
1755	BS00048633_51	IWB8509	3A	3A-3	69733
1756	BS00075598_51	IWB10817	3A	3A-3	70783
1757	Ra_c7114_619	IWB52534	3A	3A-3	70783
1758	Kukri_c12212_182	IWB40771	3A	3A-3	71319
1759	wsnp_CAP11_rep_c8581_3702222	IWA891	3A	3A-3	71786
1760	RFL_Contig114_878	IWB63571	3A	3A-3	72746
1761	BS00021967_51	IWB6826	3A	3A-3	72746
1762	BobWhite_c15582_253	IWB814	3A	3A-3	74762
1763	BS00108976_51	IWB12392	3A	3A-3	74762
1764	RFL_Contig5153_2667	IWB64906	3A	3A-3	74762
1765	BS00097939_51	IWB12017	3A	3A-3	75600
1766	BS00022419_51	IWB7071	3A	3A-3	75606
1767	JD_c7528_323	IWB37803	3A	3A-3	77554
1768	RAC875_c61934_186	IWB59641	3A	3A-3	77725
1769	BobWhite_c13293_107	IWB478	3A	3A-3	77725
1770	wsnp_Ex_rep_c104141_88935451	IWA5112	3A	3A-3	77725
1771	RAC875_rep_c106170_204	IWB61557	3A	3A-3	77725
1772	BS00029569_51	IWB7734	3A	3A-3	77921
1773	wsnp_Ex_c361_708712	IWA3560	3A	3A-3	77921
1774	BS00068508_51	IWB10331	3A	3A-3	78113
1775	IAAV9044	IWB35582	3A	3A-3	78113
1776	RAC875_c3084_415	IWB56532	3A	3A-3	78113
1777	IAAV5507	IWB35035	3A	3A-3	78113
1778	JD_c7528_325	IWB37804	3A	3A-3	78115
1779	wsnp_Ex_c55096_57733841	IWA4258	3A	3A-3	78115
1780	Kukri_c47887_111	IWB45815	3A	3A-3	78603
1781	wsnp_Ra_c29624_38979654	IWA7835	3A	3A-3	78603
1782	wsnp_Ex_c25082_34346512	IWA2949	3A	3A-3	78603
1783	BobWhite_c10098_535	IWB11	3A	3A-3	78603
1784	Tdurum_contig11705_343	IWB67246	3A	3A-3	79099
1785	Excalibur_c77321_196	IWB28840	3A	3A-3	79099
1786	Excalibur_c77321_69	IWB28841	3A	3A-3	79099
1787	Tdurum_contig38751_317	IWB70610	3A	3A-3	79099
1788	wsnp_Ra_c5454_9660102	IWA7999	3A	3A-3	85224
1789	wsnp_Ex_c19309_28242774	IWA2396	3A	3A-3	85224
1790	wsnp_Ku_c217_430915	IWA6716	3A	3A-3	85224
1791	Tdurum_contig31235_99	IWB70196	3A	3A-3	86546
1792	Excalibur_c7610_143	IWB28780	3A	3A-3	86546
1793	Tdurum_contig50577_620	IWB72092	3A	3A-3	86546
1794	BS00106008_51	IWB12268	3A	3A-3	86546
1795	Tdurum_contig13011_451	IWB67819	3A	3A-3	86546
1796	Tdurum_contig93570_848	IWB73883	3A	3A-3	86546
1797	BS00086050_51	IWB11435	3A	3A-3	86546
1798	BobWhite_c35093_176	IWB2753	3A	3A-3	86546
1799	BS00086051_51	IWB11436	3A	3A-3	86546
1800	Tdurum_contig13011_381	IWB67817	3A	3A-3	86546
1801	TA003550-0145	IWB65706	3A	3A-3	86546
1802	Tdurum_contig67686_874	IWB73081	3A	3A-3	88562
1803	Tdurum_contig67686_851	IWB73080	3A	3A-3	88562
1804	Tdurum_contig67686_792	IWB73079	3A	3A-3	88562
1805	Tdurum_contig67686_271	IWB73077	3A	3A-3	88562
1806	Tdurum_contig67686_1149	IWB73075	3A	3A-3	88562
1807	Tdurum_contig5009_349	IWB72043	3A	3A-3	88562
1808	Tdurum_contig5009_735	IWB72045	3A	3A-3	88562
1809	Tdurum_contig5009_392	IWB72044	3A	3A-3	88562
1810	Tdurum_contig62283_334	IWB72882	3A	3A-3	88562
1811	Tdurum_contig10022_413	IWB66167	3A	3A-3	95916
1812	Tdurum_contig75812_438	IWB73318	3A	3A-3	95916
1813	Tdurum_contig27982_568	IWB69399	3A	3A-3	95916
1814	Excalibur_rep_c116587_84	IWB30714	3A	3A-3	95916
1815	Tdurum_contig55443_1361	IWB72446	3A	3A-3	95916
1816	Excalibur_c8991_467	IWB29284	3A	3A-3	95916
1817	Tdurum_contig75336_402	IWB73266	3A	3A-3	95916
1818	TA005728-0374	IWB66009	3A	3A-3	95916
1819	Tdurum_contig51914_500	IWB72216	3A	3A-3	96302
1820	Tdurum_contig25711_309	IWB69167	3A	3A-3	96302
1821	Tdurum_contig8674_1149	IWB73715	3A	3A-3	96302
1822	RAC875_c46236_214	IWB58222	3A	3A-3	96302
1823	Tdurum_contig51914_740	IWB72217	3A	3A-3	96302
1824	RFL_Contig2394_439	IWB63934	3A	3A-3	96302
1825	RFL_Contig2394_496	IWB63935	3A	3A-3	96302
1826	wsnp_RFL_Contig4687_5577012	IWA8614	3A	3A-3	96302
1827	wsnp_Ex_c11229_18163892	IWA1457	3A	3A-3	101864
1828	CAP12_rep_c3868_270	IWB13576	3B	3B-1	0.000
1829	Excalibur_c6782_253	IWB28481	3B	3B-1	0.000
1830	BobWhite_c7975_613	IWB4400	3B	3B-1	0.000
1831	RAC875_c51781_771	IWB58773	3B	3B-1	0.000
1832	RAC875_rep_c111781_179	IWB62088	3B	3B-1	0.000
1833	Tdurum_contig50326_645	IWB72064	3B	3B-1	0.000
1834	CAP12_c3789_390	IWB13388	3B	3B-1	0.000
1835	GENE-1743_730	IWB32634	3B	3B-1	0.000
1836	BS00075934_51	IWB10842	3B	3B-1	0.781
1837	Tdurum_contig44344_346	IWB71522	3B	3B-1	0.781
1838	Tdurum_contig7623_392	IWB73355	3B	3B-1	0.781
1839	Kukri_c3540_931	IWB44439	3B	3B-1	0.781
1840	RAC875_c46415_638	IWB58249	3B	3B-1	0.781
1841	Excalibur_c3031_59	IWB24953	3B	3B-1	1167
1842	BS00062676_51	IWB8883	3B	3B-1	7829
1843	Tdurum_contig25619_416	IWB69147	3B	3B-1	8320
1844	RFL_Contig2549_565	IWB63986	3B	3B-1	9684
1845	TA004185-0427	IWB65800	3B	3B-1	9726
1846	Kukri_c32803_150	IWB44132	3B	3B-1	10617
1847	RAC875_c39793_452	IWB57554	3B	3B-1	10619
1848	IACX5776	IWB36021	3B	3B-1	13631
1849	BS00058860_51	IWB8755	3B	3B-1	15396
1850	RAC875_c7724_1312	IWB60454	3B	3B-2	0.000
1851	Tdurum_contig6501_449	IWB73013	3B	3B-2	0.000
1852	Tdurum_contig6501_503	IWB73014	3B	3B-2	0.000
1853	BS00046375_51	IWB8426	3B	3B-2	2268
1854	BS00089651_51	IWB11621	3B	3B-2	14493
1855	RAC875_c27152_476	IWB56030	3B	3B-2	20274
1856	BS00067320_51	IWB10016	3B	3B-2	22138
1857	D_GA8KES401C52NT_161	IWB17739	3B	3B-2	26580
1858	RFL_Contig876_422	IWB65302	3B	3B-2	52459
1859	RFL_Contig34_72	IWB64332	3B	3B-2	68359
1860	IAAV8162	IWB35437	3B	3B-2	68359
1861	BS00016407_51	IWB6626	3B	3B-2	68359
1862	GENE-4918_283	IWB34238	3B	3B-2	68359
1863	Tdurum_contig67690_183	IWB73082	3B	3B-2	68359
1864	RAC875_c8830_406	IWB60928	3B	3B-2	68359
1865	BS00101267_51	IWB12164	3B	3B-2	68359
1866	Kukri_c17659_536	IWB41795	3B	3B-2	68359
1867	wsnp_CAP11_c323_263628	IWA747	3B	3B-2	68790
1868	RAC875_c3469_1369	IWB56982	3B	3B-3	0.000
1869	RFL_Contig6099_1363	IWB65220	3B	3B-3	1027
1870	BS00076872_51	IWB10905	3B	3B-3	7136
1871	Excalibur_c62826_254	IWB28150	3B	3B-3	7140
1872	Tdurum_contig4913_705	IWB71946	3B	3B-3	7658
1873	wsnp_Ex_c11313_18277285	IWA1467	3B	3B-3	16140
1874	wsnp_Ex_c11313_18277396	IWA1468	3B	3B-3	16140
1875	Tdurum_contig57086_66	IWB72547	3B	3B-3	16760
1876	Tdurum_contig27892_301	IWB69371	3B	3B-3	16760
1877	Tdurum_contig42711_1545	IWB71337	3B	3B-3	16760
1878	Tdurum_contig42711_1483	IWB71336	3B	3B-3	16760
1879	Kukri_c37735_131	IWB44729	3B	3B-3	40760
1880	RAC875_c16625_182	IWB54326	3B	3B-3	41223
1881	BobWhite_c24457_126	IWB1827	3B	3B-3	41223
1882	Ra_c1891_435	IWB51334	3B	3B-3	41537
1883	Excalibur_c18172_2105	IWB23085	3B	3B-3	41867
1884	wsnp_BQ167580B_Ta_2_1	IWA624	3B	3B-3	41867
1885	RAC875_rep_c108478_245	IWB61798	3B	3B-3	41867
1886	RAC875_c26639_367	IWB55956	3B	3B-3	41867
1887	Excalibur_c24617_131	IWB24193	3B	3B-3	41867
1888	wsnp_JD_rep_c63810_40704815	IWA6299	3B	3B-3	41867
1889	BS00065376_51	IWB9529	3B	3B-3	41871
1890	Excalibur_c46437_169	IWB26778	3B	3B-3	41873
1891	RAC875_c12200_57	IWB53503	3B	3B-3	41873
1892	IAAV8080	IWB35427	3B	3B-3	41873
1893	wsnp_CAP11_c2309_1201554	IWA714	3B	3B-3	41878
1894	wsnp_Ku_c10196_16926860	IWA6375	3B	3B-3	41878
1895	BobWhite_c10476_790	IWB68	3B	3B-3	41878
1896	Excalibur_c47250_726	IWB26853	3B	3B-3	41878
1897	BobWhite_c40244_73	IWB3107	3B	3B-3	42313
1898	Ra_c2964_1799	IWB51745	3B	3B-3	42313
1899	wsnp_JD_c16245_15468917	IWA5871	3B	3B-3	42313
1900	Tdurum_contig21756_137	IWB68946	3B	3B-3	42313
1901	IAAV4125	IWB34833	3B	3B-3	42313
1902	Ra_c109604_751	IWB50871	3B	3B-3	42313
1903	Ex_c14725_242	IWB19866	3B	3B-3	42313
1904	Tdurum_contig20632_210	IWB68888	3B	3B-3	43154
1905	RAC875_c35720_229	IWB57101	3B	3B-3	43154
1906	RAC875_c35720_456	IWB57102	3B	3B-3	43154
1907	Excalibur_c3341_519	IWB25336	3B	3B-3	43154
1908	wsnp_Ex_rep_c67645_66305241	IWA5432	3B	3B-3	44154
1909	wsnp_Ex_rep_c66893_65301351	IWA5324	3B	3B-3	44290
1910	wsnp_Ex_rep_c66893_65301177	IWA5323	3B	3B-3	44290
1911	RAC875_rep_c69917_755	IWB62628	3B	3B-3	44395
1912	wsnp_RFL_Contig4270_4938701	IWA8576	3B	3B-3	44560
1913	wsnp_Ku_c14082_22272647	IWA6513	3B	3B-3	45014
1914	RAC875_c30507_292	IWB56482	3B	3B-3	45014
1915	RAC875_c403_2247	IWB57606	3B	3B-3	45412
1916	Jagger_c522_55	IWB36626	3B	3B-3	45412
1917	wsnp_Ex_rep_c68193_66971396	IWA5510	3B	3B-3	45763
1918	wsnp_Ex_c52557_56115459	IWA4146	3B	3B-3	46054
1919	RAC875_c15109_510	IWB54058	3B	3B-3	46577
1920	CAP12_c2348_133	IWB13291	3B	3B-3	46577
1921	Tdurum_contig28748_264	IWB69616	3B	3B-3	50512
1922	wsnp_BE497740B_Ta_2_2	IWA299	3B	3B-3	53812
1923	Excalibur_rep_c66942_58	IWB30796	3B	3B-3	53812
1924	BS00099633_51	IWB12079	3B	3B-3	53814
1925	BS00040742_51	IWB8244	3B	3B-3	55826
1926	Ra_c14132_2930	IWB51094	3B	3B-3	56079
1927	BS00072993_51	IWB10631	3B	3B-3	56312
1928	Excalibur_rep_c111619_724	IWB30540	3B	3B-3	56312
1929	BS00072994_51	IWB10632	3B	3B-3	56312
1930	BS00054326_51	IWB8645	3B	3B-3	56352
1931	wsnp_JD_c4413_5541190	IWA6056	3B	3B-3	57161
1932	Kukri_c66862_96	IWB47344	3B	3B-3	58361
1933	BS00059416_51	IWB8775	3B	3B-3	58765
1934	Excalibur_c36725_96	IWB25749	3B	3B-3	59300
1935	BS00022403_51	IWB7061	3B	3B-3	59304
1936	Ku_c24974_674	IWB38921	3B	3B-3	60196
1937	BS00041837_51	IWB8291	3B	3B-3	63026
1938	BS00085434_51	IWB11409	3B	3B-3	63026
1939	Tdurum_contig100004_204	IWB66139	3B	3B-3	65648
1940	Excalibur_c21708_392	IWB23680	3B	3B-3	68488
1941	BS00025679_51	IWB7585	3B	3B-3	71388
1942	BS00097374_51	IWB11997	3B	3B-3	71388
1943	BobWhite_c28135_109	IWB2176	3B	3B-3	73853
1944	Tdurum_contig47776_377	IWB71842	3B	3B-4	0.000
1945	Ex_c26158_622	IWB20327	3B	3B-4	1275
1946	GENE-0293_346	IWB31790	3B	3B-4	2719
1947	BobWhite_c9424_243	IWB4609	3B	3B-4	5415
1948	wsnp_Ex_c2500_4671165	IWA2942	3B	3B-4	5904
1949	Jagger_c4951_122	IWB36613	3B	3B-4	15530
1950	Kukri_c2227_583	IWB42624	3B	3B-4	19829
1951	Kukri_c8099_1522	IWB47870	3B	3B-4	19829
1952	CAP8_c42_161	IWB14720	3B	3B-4	19829
1953	BS00056737_51	IWB8700	3B	3B-4	19829
1954	CAP11_c59_418	IWB12975	3B	3B-4	19829
1955	Kukri_c9256_1485	IWB48304	3B	3B-4	19829
1956	Kukri_rep_c68685_795	IWB49810	3B	3B-4	24611
1957	RAC875_c60400_238	IWB59521	3B	3B-4	29951
1958	Tdurum_contig15050_103	IWB68336	3B	3B-4	29951
1959	BS00015891_51	IWB6624	3B	3B-4	29951
1960	Tdurum_contig44893_955	IWB71566	3B	3B-4	30405
1961	Tdurum_contig63460_144	IWB72945	3B	3B-4	39240
1962	Tdurum_contig9738_170	IWB73987	3B	3B-4	39240
1963	BS00048661_51	IWB8511	3B	3B-4	42502
1964	BS00048659_51	IWB8510	3B	3B-4	42698
1965	wsnp_Ex_c56591_58653386	IWA4311	3B	3B-4	42923
1966	BS00065873_51	IWB9656	3B	3B-4	44421
1967	RAC875_c16251_618	IWB54249	3B	3B-4	44911
1968	BobWhite_c15075_708	IWB741	3B	3B-4	47066
1969	BobWhite_c37848_381	IWB2932	3B	3B-4	47066
1970	CAP7_c1794_121	IWB13855	3B	3B-4	47113
1971	BS00022441_51	IWB7087	3B	3B-4	47212
1972	RAC875_c104071_233	IWB53038	3B	3B-4	49951
1973	Kukri_c37097_1791	IWB44643	3B	3B-4	50484
1974	BobWhite_rep_c64013_168	IWB5430	3B	3B-4	50928
1975	Kukri_c86043_197	IWB48069	3B	3B-4	50938
1976	Kukri_c42669_583	IWB45279	3B	3B-4	52134
1977	wsnp_RFL_Contig3524_3689801	IWA8479	3B	3B-4	54424
1978	Tdurum_contig51355_470	IWB72177	3B	3B-4	54424
1979	IAAV2216	IWB34516	4A	4A-1	0.000
1980	BS00069271_51	IWB10389	4A	4A-1	0.000
1981	D_GDRF1KQ02JZS7N_128	IWB19265	4A	4A-1	16400
1982	Ra_c4614_1114	IWB52137	4A	4A-1	19834
1983	IAAV2591	IWB34577	4A	4A-1	19834
1984	BS00106545_51	IWB12285	4A	4A-1	22107
1985	BS00021716_51	IWB6735	4A	4A-1	22107
1986	wsnp_JD_c64_103934	IWA6137	4A	4A-1	22107
1987	BS00035307_51	IWB8008	4A	4A-1	22107
1988	Tdurum_contig12696_528	IWB67708	4A	4A-1	31281
1989	wsnp_Ex_c14478_22481430	IWA1900	4A	4A-1	47306
1990	wsnp_BE405275A_Ta_1_1	IWA54	4A	4A-1	53540
1991	BS00065863_51	IWB9651	4A	4A-1	53540
1992	wsnp_Ra_c14920_23225219	IWA7632	4A	4A-1	53550
1993	wsnp_RFL_Contig2771_2524880	IWA8389	4A	4A-1	53550
1994	IACX1035	IWB35626	4A	4A-1	55279
1995	Ex_c7626_392	IWB21309	4A	4A-1	63580
1996	Ku_c7594_1179	IWB40004	4A	4A-1	63580
1997	Ra_c74035_586	IWB52625	4A	4A-1	63580
1998	Ex_c7626_444	IWB21310	4A	4A-1	63580
[truncated: 2,368 more rows]
